# Supplementary material for: Proteomic characterization of neuromelanin granules isolated from human substantia nigra by laser-microdissection
Source: Sci Rep. 2016 Nov 14;6:37139. doi: 10.1038/srep37139 (PMC5107900; doi:10.1038/srep37139)
Supplement: Supplementary Table S1 [file srep37139-s2.xls]

## Sheet: identified in LMD samples
Accession	identified in # NM samples	identified in # SN depleted of NM samples	average normalized count in NM samples	average normalized count in SN depleted of NM samples	ratio NM/SN depleted	t-test	p-value after Benjamini- Hochberg correction	Rank in List from Tribl et al. 2005	Rank in List from Plum et al. 2013	Protein name	Gene Ontology
P07602	5	1	3.65719	0.138948	26.3205	1.9204e-05	0.0122574	20		Prosaposin (Proactivator polypeptide) [Cleaved into: Saposin-A (Protein A); Saposin-B-Val; Saposin-B (Cerebroside sulfate activator) (CSAct) (Dispersin) (Sphingolipid activator protein 1) (SAP-1) (Sulfatide/GM1 activator); Saposin-C (A1 activator) (Co-beta-glucosidase) (Glucosylceramidase activator) (Sphingolipid activator protein 2) (SAP-2); Saposin-D (Component C) (Protein C)]	blood coagulation; cellular response to organic substance; enzyme activator activity; epithelial cell differentiation involved in prostate gland development; extracellular region; extracellular space; extracellular vesicular exosome; glycosphingolipid metabolic process; integral component of membrane; lipid binding; lipid transport; lysosomal lumen; lysosomal membrane; mitochondrion; platelet act…
Q92752	5	4	3.95544	12.9682	-3.27857	3.19741e-05	0.0122574			Tenascin-R (TN-R) (Janusin) (Restrictin)	associative learning; axon guidance; cell adhesion; cell surface; cytoplasm; extracellular matrix organization; extracellular region; locomotory exploration behavior; long-term synaptic potentiation; membrane raft; negative regulation of axon extension involved in regeneration; negative regulation of cell-cell adhesion; negative regulation of synaptic transmission; neuromuscular process controlli…
P35606	5	1	3.20503	0.277896	11.5332	3.44309e-05	0.0122574			Coatomer subunit beta' (Beta'-coat protein) (Beta'-COP) (p102)	COPI coating of Golgi vesicle; COPI vesicle coat; cytosol; intra-Golgi vesicle-mediated transport; intracellular protein transport; membrane organization; retrograde vesicle-mediated transport, Golgi to ER; structural molecule activity
P30050	5	2	5.3786	0.879327	6.11673	7.48796e-05	0.0199928			60S ribosomal protein L12	RNA metabolic process; SRP-dependent cotranslational protein targeting to membrane; cellular protein metabolic process; cytosol; cytosolic large ribosomal subunit; extracellular vesicular exosome; gene expression; mRNA metabolic process; nuclear-transcribed mRNA catabolic process, nonsense-mediated decay; poly(A) RNA binding; structural constituent of ribosome; translation; translational elongati…
P37837	5	4	2.91538	1.66787	1.74797	0.000118692	0.0215627			Transaldolase (EC 2.2.1.2)	carbohydrate metabolic process; cytoplasm; cytosol; energy reserve metabolic process; extracellular vesicular exosome; fructose 6-phosphate metabolic process; glyceraldehyde-3-phosphate metabolic process; intracellular membrane-bounded organelle; monosaccharide binding; pentose-phosphate shunt; pentose-phosphate shunt, non-oxidative branch; sedoheptulose-7-phosphate:D-glyceraldehyde-3-phosphate g…
P26373	5	1	4.08432	0.138948	29.3945	0.000121139	0.0215627		260	60S ribosomal protein L13 (Breast basic conserved protein 1)	RNA binding; RNA metabolic process; SRP-dependent cotranslational protein targeting to membrane; cellular protein metabolic process; cytoplasm; cytosol; cytosolic large ribosomal subunit; cytosolic ribosome; gene expression; mRNA metabolic process; nuclear-transcribed mRNA catabolic process, nonsense-mediated decay; nucleolus; poly(A) RNA binding; structural constituent of ribosome; translation; …
P10253	5	0	2.48323	0	#DIV/0!	0.000177794	0.026579	25		Lysosomal alpha-glucosidase (EC 3.2.1.20) (Acid maltase) (Aglucosidase alfa) [Cleaved into: 76 kDa lysosomal alpha-glucosidase; 70 kDa lysosomal alpha-glucosidase]	alpha-glucosidase activity; carbohydrate binding; cardiac muscle contraction; diaphragm contraction; extracellular vesicular exosome; glucose metabolic process; glycogen catabolic process; locomotory behavior; lysosomal membrane; lysosome; lysosome organization; maltose alpha-glucosidase activity; maltose metabolic process; muscle cell cellular homeostasis; muscle organ development; neuromuscular…
Q00839	5	1	3.9236	0.138948	28.2379	0.000199094	0.026579		90	Heterogeneous nuclear ribonucleoprotein U (hnRNP U) (Scaffold attachment factor A) (SAF-A) (p120) (pp120)	ATP binding; CRD-mediated mRNA stability complex; CRD-mediated mRNA stabilization; DNA binding; RNA binding; RNA processing; RNA splicing; catalytic step 2 spliceosome; cell surface; gene expression; mRNA splicing, via spliceosome; nucleoplasm; poly(A) RNA binding; ribonucleoprotein complex
P26038	5	1	2.47279	0.138948	17.7965	0.000239033	0.0275511			Moesin (Membrane-organizing extension spike protein)	apical part of cell; apical plasma membrane; basolateral plasma membrane; blood microparticle; cell adhesion molecule binding; cellular component movement; cytoplasm; cytoskeleton; double-stranded RNA binding; establishment of endothelial barrier; extracellular vesicular exosome; extrinsic component of membrane; filopodium; leukocyte cell-cell adhesion; leukocyte migration; membrane to membrane d…
P26640	5	1	4.08528	0.138948	29.4015	0.000257969	0.0275511			Valine--tRNA ligase (EC 6.1.1.9) (Protein G7a) (Valyl-tRNA synthetase) (ValRS)	ATP binding; aminoacyl-tRNA editing activity; cytosol; gene expression; mitochondrion; tRNA aminoacylation for protein translation; valine-tRNA ligase activity; valyl-tRNA aminoacylation
Q9HAT2	5	3	8.62311	1.1785	7.31701	0.000310753	0.0292834			Sialate O-acetylesterase (EC 3.1.1.53) (H-Lse) (Sialic acid-specific 9-O-acetylesterase)	carbohydrate metabolic process; extracellular vesicular exosome; lysosome; regulation of immune system process; sialate O-acetylesterase activity
Q9UHL4	5	2	4.09118	0.716019	5.71379	0.000329027	0.0292834	14		Dipeptidyl peptidase 2 (EC 3.4.14.2) (Dipeptidyl aminopeptidase II) (Dipeptidyl peptidase 7) (Dipeptidyl peptidase II) (DPP II) (Quiescent cell proline dipeptidase)	aminopeptidase activity; cytoplasmic membrane-bounded vesicle; cytosol; dipeptidyl-peptidase activity; extracellular region; lysosome; serine-type peptidase activity
P18124	5	3	4.51246	0.854967	5.27794	0.000562834	0.0462389		75	60S ribosomal protein L7	DNA binding; RNA binding; RNA metabolic process; SRP-dependent cotranslational protein targeting to membrane; cellular protein metabolic process; cytosol; cytosolic large ribosomal subunit; gene expression; mRNA binding; mRNA metabolic process; nuclear-transcribed mRNA catabolic process, nonsense-mediated decay; poly(A) RNA binding; protein homodimerization activity; rRNA processing; ribonucleopr…
P07858	5	4	7.6021	1.9914	3.81745	0.000845343	0.0644876	7		Cathepsin B (EC 3.4.22.1) (APP secretase) (APPS) (Cathepsin B1) [Cleaved into: Cathepsin B light chain; Cathepsin B heavy chain]	cellular response to thyroid hormone stimulus; collagen binding; collagen catabolic process; cysteine-type endopeptidase activity; cysteine-type peptidase activity; endolysosome lumen; epithelial cell differentiation; extracellular matrix disassembly; extracellular matrix organization; extracellular region; extracellular space; extracellular vesicular exosome; innate immune response; intracellula…
O96000	5	1	2.18314	0.277896	7.85596	0.000947162	0.0670991		258	NADH dehydrogenase [ubiquinone] 1 beta subcomplex subunit 10 (Complex I-PDSW) (CI-PDSW) (NADH-ubiquinone oxidoreductase PDSW subunit)	NADH dehydrogenase (ubiquinone) activity; cellular metabolic process; mitochondrial electron transport, NADH to ubiquinone; mitochondrial inner membrane; mitochondrial respiratory chain complex I; respiratory electron transport chain; small molecule metabolic process
Q9UM22	5	3	5.70869	0.854967	6.67709	0.00100523	0.0670991	30		Mammalian ependymin-related protein 1 (MERP-1) (Upregulated in colorectal cancer gene 1 protein)	calcium ion binding; cell-matrix adhesion; extracellular region; lysosome
P31942	5	1	1.88393	0.138948	13.5585	0.00111903	0.0703012		94	Heterogeneous nuclear ribonucleoprotein H3 (hnRNP H3) (Heterogeneous nuclear ribonucleoprotein 2H9) (hnRNP 2H9)	RNA binding; RNA processing; RNA splicing; epithelial cell differentiation; mRNA splicing, via spliceosome; nucleotide binding; nucleus; poly(A) RNA binding; spliceosomal complex
P28074	5	2	2.46322	0.462483	5.32608	0.00171745	0.101117			Proteasome subunit beta type-5 (EC 3.4.25.1) (Macropain epsilon chain) (Multicatalytic endopeptidase complex epsilon chain) (Proteasome chain 6) (Proteasome epsilon chain) (Proteasome subunit MB1) (Proteasome subunit X)	DNA damage response, signal transduction by p53 class mediator resulting in cell cycle arrest; G1/S transition of mitotic cell cycle; RNA metabolic process; anaphase-promoting complex-dependent proteasomal ubiquitin-dependent protein catabolic process; antigen processing and presentation of exogenous peptide antigen via MHC class I; antigen processing and presentation of exogenous peptide antigen…
O75569	5	0	2.04741	0	#DIV/0!	0.0017989	0.101117			Interferon-inducible double-stranded RNA-dependent protein kinase activator A (PKR-associated protein X) (PKR-associating protein X) (Protein activator of the interferon-induced protein kinase) (Protein kinase, interferon-inducible double-stranded RNA-dependent activator)	cellular response to oxidative stress; cytoplasm; cytosol; enzyme activator activity; gene expression; immune response; middle ear morphogenesis; negative regulation of cell proliferation; outer ear morphogenesis; perinuclear region of cytoplasm; poly(A) RNA binding; positive regulation of catalytic activity; positive regulation of intrinsic apoptotic signaling pathway; production of siRNA involv…
Q7L099	5	2	3.36667	0.740379	4.54723	0.00190207	0.101546		173	Protein RUFY3 (Rap2-interacting protein x) (RIPx) (Single axon-regulated protein) (Singar)	filopodium; growth cone; negative regulation of axonogenesis
P54136	5	1	4.22237	0.555793	7.59702	0.00199669	0.101546			Arginine--tRNA ligase, cytoplasmic (EC 6.1.1.19) (Arginyl-tRNA synthetase) (ArgRS)	ATP binding; aminoacyl-tRNA synthetase multienzyme complex; arginine binding; arginine-tRNA ligase activity; arginyl-tRNA aminoacylation; cytoplasm; cytosol; extracellular vesicular exosome; gene expression; mitochondrion; nucleus; tRNA aminoacylation for protein translation; tRNA binding
O60763	5	2	2.91451	0.740379	3.93651	0.00217803	0.102394			General vesicular transport factor p115 (Protein USO1 homolog) (Transcytosis-associated protein) (TAP) (Vesicle-docking protein)	ER to Golgi transport vesicle membrane; ER to Golgi vesicle-mediated transport; Golgi apparatus; Golgi membrane; Golgi stack; Golgi vesicle docking; cytosol; endoplasmic reticulum; intracellular protein transport; membrane fusion; mitotic cell cycle; nucleolus; poly(A) RNA binding; protein transporter activity; transcytosis; vesicle fusion with Golgi apparatus
P04080	5	2	2.18401	0.462483	4.72237	0.00227222	0.102394			Cystatin-B (CPI-B) (Liver thiol proteinase inhibitor) (Stefin-B)	adult locomotory behavior; cysteine-type endopeptidase inhibitor activity; cytoplasm; endopeptidase inhibitor activity; extracellular space; extracellular vesicular exosome; negative regulation of endopeptidase activity; negative regulation of peptidase activity; nucleolus; poly(A) RNA binding; protease binding; regulation of apoptotic process
P14868	5	2	5.66821	0.879327	6.44608	0.00230098	0.102394		73	Aspartate--tRNA ligase, cytoplasmic (EC 6.1.1.12) (Aspartyl-tRNA synthetase) (AspRS) (Cell proliferation-inducing gene 40 protein)	ATP binding; aminoacylase activity; aspartate-tRNA ligase activity; aspartyl-tRNA aminoacylation; cytoplasm; cytosol; extracellular vesicular exosome; gene expression; poly(A) RNA binding; protein complex assembly; tRNA aminoacylation for protein translation; translation
Q9NSD9	5	3	9.0859	2.17242	4.18239	0.00298421	0.127486		175	Phenylalanine--tRNA ligase beta subunit (EC 6.1.1.20) (Phenylalanyl-tRNA synthetase beta subunit) (PheRS)	ATP binding; RNA binding; cytoplasm; cytosol; gene expression; magnesium ion binding; phenylalanine-tRNA ligase activity; phenylalanyl-tRNA aminoacylation; tRNA aminoacylation for protein translation; translation
Q16851	5	2	3.05972	0.879327	3.47962	0.00342466	0.140675			UTP--glucose-1-phosphate uridylyltransferase (EC 2.7.7.9) (UDP-glucose pyrophosphorylase) (UDPGP) (UGPase)	UDP-glucose metabolic process; UDP-glucuronate biosynthetic process; UTP:glucose-1-phosphate uridylyltransferase activity; carbohydrate metabolic process; cellular glucuronidation; cytosol; extracellular vesicular exosome; glucose 1-phosphate metabolic process; glucose binding; glucose metabolic process; glycogen biosynthetic process; metal ion binding; pyrimidine ribonucleotide binding; small mo…
Q16143	5	1	2.18904	0.138948	15.7544	0.00359695	0.142279			Beta-synuclein	Golgi apparatus; calcium ion binding; cytoplasm; dopamine metabolic process; growth cone; mitochondrion; negative regulation of catalytic activity; negative regulation of neuron apoptotic process; neuronal cell body; nucleus; phospholipase inhibitor activity; synapse organization; synaptic transmission; terminal bouton
P20674	5	1	4.05663	0.694741	5.83905	0.00373196	0.142348			Cytochrome c oxidase subunit 5A, mitochondrial (Cytochrome c oxidase polypeptide Va)	cellular metabolic process; cytochrome-c oxidase activity; electron carrier activity; hydrogen ion transmembrane transport; metal ion binding; mitochondrial inner membrane; respiratory electron transport chain; small molecule metabolic process
P63096	4	4	0.587898	3.31138	-5.63258	0.00405558	0.149357			Guanine nucleotide-binding protein G(i) subunit alpha-1 (Adenylate cyclase-inhibiting G alpha protein)	G-protein beta/gamma-subunit complex binding; G-protein coupled receptor signaling pathway; G-protein coupled serotonin receptor binding; GTP binding; GTPase activity; adenylate cyclase-inhibiting G-protein coupled receptor signaling pathway; blood coagulation; cell cycle; cell division; centrosome; cytoplasm; extracellular vesicular exosome; extrinsic component of cytoplasmic side of plasma memb…
P62280	5	1	3.65226	0.138948	26.285	0.00423215	0.150664			40S ribosomal protein S11	RNA metabolic process; SRP-dependent cotranslational protein targeting to membrane; cellular protein metabolic process; cytosol; cytosolic small ribosomal subunit; extracellular vesicular exosome; gene expression; mRNA metabolic process; nuclear-transcribed mRNA catabolic process, nonsense-mediated decay; poly(A) RNA binding; rRNA binding; ribosome; structural constituent of ribosome; translation…
Q7L266	5	2	2.47095	0.740379	3.33742	0.00443833	0.152908			Isoaspartyl peptidase/L-asparaginase (EC 3.4.19.5) (EC 3.5.1.1) (Asparaginase-like protein 1) (Beta-aspartyl-peptidase) (Isoaspartyl dipeptidase) (L-asparagine amidohydrolase) [Cleaved into: Isoaspartyl peptidase/L-asparaginase alpha chain; Isoaspartyl peptidase/L-asparaginase beta chain]	asparaginase activity; asparagine catabolic process via L-aspartate; beta-aspartyl-peptidase activity; cytoplasm
Q96IX5	5	2	2.32565	0.601431	3.86686	0.00477872	0.15949			Up-regulated during skeletal muscle growth protein 5 (Diabetes-associated protein in insulin-sensitive tissues) (HCV F-transactivated protein 2)	integral component of membrane; mitochondrial proton-transporting ATP synthase complex
P62917	5	3	4.20097	1.32102	3.18009	0.0055146	0.167603		251	60S ribosomal protein L8	RNA binding; RNA metabolic process; SRP-dependent cotranslational protein targeting to membrane; cellular protein metabolic process; cytosol; cytosolic large ribosomal subunit; gene expression; mRNA metabolic process; nuclear-transcribed mRNA catabolic process, nonsense-mediated decay; poly(A) RNA binding; rRNA binding; structural constituent of ribosome; translation; translational elongation; tr…
O75347	4	4	0.587898	3.10348	-5.27895	0.00572127	0.167603			Tubulin-specific chaperone A (TCP1-chaperonin cofactor A) (Tubulin-folding cofactor A) (CFA)	'de novo' posttranslational protein folding; cellular protein metabolic process; chaperone binding; cytoplasm; microtubule; microtubule cytoskeleton; nucleolus; poly(A) RNA binding; post-chaperonin tubulin folding pathway; protein folding; tubulin complex assembly
O75489	5	2	3.95544	1.01828	3.88445	0.00612685	0.167603		234	NADH dehydrogenase [ubiquinone] iron-sulfur protein 3, mitochondrial (EC 1.6.5.3) (EC 1.6.99.3) (Complex I-30kD) (CI-30kD) (NADH-ubiquinone oxidoreductase 30 kDa subunit)	NADH dehydrogenase (ubiquinone) activity; NADH dehydrogenase activity; cellular metabolic process; electron carrier activity; mitochondrial electron transport, NADH to ubiquinone; mitochondrial inner membrane; mitochondrial membrane; mitochondrial respiratory chain complex I; mitochondrion; negative regulation of cell growth; negative regulation of intrinsic apoptotic signaling pathway; nucleus; …
P30048	5	1	2.77008	0.555793	4.98401	0.00652949	0.167603			Thioredoxin-dependent peroxide reductase, mitochondrial (EC 1.11.1.15) (Antioxidant protein 1) (AOP-1) (HBC189) (Peroxiredoxin III) (Prx-III) (Peroxiredoxin-3) (Protein MER5 homolog)	alkyl hydroperoxide reductase activity; antioxidant activity; cellular response to reactive oxygen species; cysteine-type endopeptidase inhibitor activity involved in apoptotic process; cytoplasm; early endosome; hydrogen peroxide catabolic process; kinase binding; maternal placenta development; mitochondrial matrix; mitochondrion; mitochondrion organization; myeloid cell differentiation; negativ…
Q13148	5	1	1.74142	0.138948	12.5329	0.00674424	0.167603			TAR DNA-binding protein 43 (TDP-43)	3'-UTR-mediated mRNA stabilization; RNA binding; RNA splicing; cell death; double-stranded DNA binding; identical protein binding; mRNA 3'-UTR binding; mRNA processing; negative regulation by host of viral transcription; nucleotide binding; nucleus; poly(A) RNA binding; sequence-specific DNA binding transcription factor activity; transcription from RNA polymerase II promoter
P43007	4	4	0.734075	1.9914	-2.71281	0.00699136	0.167603			Neutral amino acid transporter A (Alanine/serine/cysteine/threonine transporter 1) (ASCT-1) (SATT) (Solute carrier family 1 member 4)	L-alanine transmembrane transporter activity; L-alanine transport; L-cystine transmembrane transporter activity; L-cystine transport; L-glutamine transmembrane transporter activity; L-hydroxyproline transmembrane transporter activity; L-proline transmembrane transporter activity; L-serine transmembrane transporter activity; L-serine transport; L-threonine transmembrane transporter activity; amino…
P10768	5	4	4.21141	1.78246	2.3627	0.00735578	0.167603			S-formylglutathione hydrolase (FGH) (EC 3.1.2.12) (Esterase D) (Methylumbelliferyl-acetate deacetylase) (EC 3.1.1.56)	Golgi apparatus; S-formylglutathione hydrolase activity; carboxylic ester hydrolase activity; cytoplasm; cytoplasmic membrane-bounded vesicle; extracellular vesicular exosome; formaldehyde catabolic process; methylumbelliferyl-acetate deacetylase activity; nucleus; plasma membrane
Q12931	5	3	4.94191	2.01219	2.45598	0.00816107	0.167603			Heat shock protein 75 kDa, mitochondrial (HSP 75) (TNFR-associated protein 1) (Tumor necrosis factor type 1 receptor-associated protein) (TRAP-1)	ATP binding; mitochondrial inner membrane; mitochondrial matrix; mitochondrion; negative regulation of cellular respiration; nucleus; poly(A) RNA binding; protein folding; response to stress; tumor necrosis factor receptor binding
P08865	5	3	4.06707	1.55328	2.61837	0.00838009	0.167603			40S ribosomal protein SA (37 kDa laminin receptor precursor) (37LRP) (37/67 kDa laminin receptor) (LRP/LR) (67 kDa laminin receptor) (67LR) (Colon carcinoma laminin-binding protein) (Laminin receptor 1) (LamR) (Laminin-binding protein precursor p40) (LBP/p40) (Multidrug resistance-associated protein MGr1-Ag) (NEM/1CHD4)	90S preribosome; RNA metabolic process; SRP-dependent cotranslational protein targeting to membrane; cell adhesion; cellular protein metabolic process; cytoplasm; cytosol; cytosolic small ribosomal subunit; endonucleolytic cleavage in ITS1 to separate SSU-rRNA from 5.8S rRNA and LSU-rRNA from tricistronic rRNA transcript (SSU-rRNA, 5.8S rRNA, LSU-rRNA); endonucleolytic cleavage to generate mature…
P47755	3	4	0.598338	1.9914	-3.32823	0.00843194	0.167603			F-actin-capping protein subunit alpha-2 (CapZ alpha-2)	F-actin capping protein complex; WASH complex; actin cytoskeleton; actin cytoskeleton organization; actin filament capping; blood coagulation; cellular component movement; cortical cytoskeleton; cytosol; extracellular region; extracellular vesicular exosome; innate immune response; membrane; protein complex assembly
Q92896	5	1	1.59612	0.138948	11.4871	0.00870099	0.167603			Golgi apparatus protein 1 (CFR-1) (Cysteine-rich fibroblast growth factor receptor) (E-selectin ligand 1) (ESL-1) (Golgi sialoglycoprotein MG-160)	Golgi apparatus; Golgi membrane; blood coagulation; bone morphogenesis; extracellular matrix; extracellular vesicular exosome; integral component of membrane; leukocyte migration; negative regulation of protein processing; negative regulation of transforming growth factor beta receptor signaling pathway; plasma membrane; receptor binding; regulation of chondrocyte differentiation
Q02878	5	3	3.3485	1.31745	2.54165	0.00907666	0.167603			60S ribosomal protein L6 (Neoplasm-related protein C140) (Tax-responsive enhancer element-binding protein 107) (TaxREB107)	DNA binding; RNA binding; RNA metabolic process; SRP-dependent cotranslational protein targeting to membrane; cellular protein metabolic process; cytosol; cytosolic large ribosomal subunit; gene expression; mRNA metabolic process; nuclear-transcribed mRNA catabolic process, nonsense-mediated decay; poly(A) RNA binding; regulation of transcription, DNA-templated; structural constituent of ribosome…
P49588	5	2	5.08905	1.29617	3.92622	0.00953387	0.167603			Alanine--tRNA ligase, cytoplasmic (EC 6.1.1.7) (Alanyl-tRNA synthetase) (AlaRS) (Renal carcinoma antigen NY-REN-42)	ATP binding; alanine-tRNA ligase activity; alanyl-tRNA aminoacylation; amino acid binding; aminoacyl-tRNA editing activity; cerebellar Purkinje cell layer development; cytoplasm; cytosol; endoplasmic reticulum unfolded protein response; extracellular vesicular exosome; gene expression; hair follicle development; metal ion binding; negative regulation of neuron apoptotic process; neuromuscular pro…
P61758	4	0	0.587898	0	#DIV/0!	0.00971781	0.167603			Prefoldin subunit 3 (HIBBJ46) (Von Hippel-Lindau-binding protein 1) (VBP-1) (VHL-binding protein 1)	'de novo' posttranslational protein folding; cellular protein metabolic process; cytoplasm; intracellular membrane-bounded organelle; nucleus; prefoldin complex; protein folding
O14737	4	0	0.587898	0	#DIV/0!	0.00971781	0.167603			Programmed cell death protein 5 (TF-1 cell apoptosis-related protein 19) (Protein TFAR19)	DNA binding; apoptotic process; cytoplasm; extracellular vesicular exosome; nucleus; positive regulation of apoptotic process
O14579	4	0	0.587898	0	#DIV/0!	0.00971781	0.167603			Coatomer subunit epsilon (Epsilon-coat protein) (Epsilon-COP)	COPI coating of Golgi vesicle; COPI vesicle coat; Golgi apparatus; cytosol; intra-Golgi vesicle-mediated transport; membrane organization; nucleus; protein transport; retrograde vesicle-mediated transport, Golgi to ER; structural molecule activity
O43432	4	0	0.587898	0	#DIV/0!	0.00971781	0.167603			Eukaryotic translation initiation factor 4 gamma 3 (eIF-4-gamma 3) (eIF-4G 3) (eIF4G 3) (eIF-4-gamma II) (eIF4GII)	RNA cap binding; cytokine-mediated signaling pathway; cytosol; eukaryotic translation initiation factor 4F complex; poly(A) RNA binding; positive regulation of meiosis I; positive regulation of protein phosphorylation; positive regulation of translation; regulation of translational initiation; spermatogenesis; translation factor activity, nucleic acid binding; translation initiation factor activi…
O60613	4	0	0.587898	0	#DIV/0!	0.00971781	0.167603			15 kDa selenoprotein	'de novo' posttranslational protein folding; endoplasmic reticulum lumen; selenium binding
P15848	4	0	0.587898	0	#DIV/0!	0.00971781	0.167603			Arylsulfatase B (ASB) (EC 3.1.6.12) (N-acetylgalactosamine-4-sulfatase) (G4S)	Golgi apparatus; N-acetylgalactosamine-4-sulfatase activity; arylsulfatase activity; autophagy; carbohydrate metabolic process; cellular protein metabolic process; central nervous system development; chondroitin sulfate catabolic process; chondroitin sulfate metabolic process; endoplasmic reticulum lumen; glycosaminoglycan metabolic process; glycosphingolipid metabolic process; lysosomal lumen; l…
P23435	4	0	0.587898	0	#DIV/0!	0.00971781	0.167603			Cerebellin-1 (Precerebellin) [Cleaved into: Cerebellin (CER); [des-Ser1]-cerebellin]	cell junction; cerebellar granule cell differentiation; extracellular region; heterophilic cell-cell adhesion; nervous system development; positive regulation of synapse assembly; postsynaptic membrane; protein secretion; synaptic transmission
P49458	4	0	0.587898	0	#DIV/0!	0.00971781	0.167603			Signal recognition particle 9 kDa protein (SRP9)	7S RNA binding; RNA binding; SRP-dependent cotranslational protein targeting to membrane; cellular protein metabolic process; cytosol; gene expression; negative regulation of translational elongation; signal recognition particle binding; signal recognition particle receptor complex; signal recognition particle, endoplasmic reticulum targeting; translation
P61513	4	0	0.587898	0	#DIV/0!	0.00971781	0.167603			60S ribosomal protein L37a	RNA metabolic process; SRP-dependent cotranslational protein targeting to membrane; cellular protein metabolic process; cytosol; cytosolic large ribosomal subunit; extracellular vesicular exosome; gene expression; mRNA metabolic process; metal ion binding; nuclear-transcribed mRNA catabolic process, nonsense-mediated decay; poly(A) RNA binding; structural constituent of ribosome; translation; tra…
P61626	4	0	0.587898	0	#DIV/0!	0.00971781	0.167603			Lysozyme C (EC 3.2.1.17) (1,4-beta-N-acetylmuramidase C)	cell wall macromolecule catabolic process; cytolysis; defense response to bacterium; extracellular region; extracellular space; extracellular vesicular exosome; identical protein binding; inflammatory response; lysozyme activity; retina homeostasis
P62851	4	0	0.587898	0	#DIV/0!	0.00971781	0.167603			40S ribosomal protein S25	RNA binding; RNA metabolic process; SRP-dependent cotranslational protein targeting to membrane; cellular protein metabolic process; cytoplasm; cytosol; cytosolic small ribosomal subunit; extracellular vesicular exosome; gene expression; mRNA metabolic process; nuclear-transcribed mRNA catabolic process, nonsense-mediated decay; nucleolus; poly(A) RNA binding; ribosomal small subunit assembly; ri…
Q08379	4	0	0.587898	0	#DIV/0!	0.00971781	0.167603			Golgin subfamily A member 2 (130 kDa cis-Golgi matrix protein) (GM130) (GM130 autoantigen) (Golgin-95)	Golgi apparatus; Golgi cisterna membrane; Golgi membrane; cis-Golgi network; mitotic cell cycle
Q14444	4	0	0.587898	0	#DIV/0!	0.00971781	0.167603			Caprin-1 (Cell cycle-associated protein 1) (Cytoplasmic activation- and proliferation-associated protein 1) (GPI-anchored membrane protein 1) (GPI-anchored protein p137) (GPI-p137) (p137GPI) (Membrane component chromosome 11 surface marker 1) (RNA granule protein 105)	RNA binding; cytoplasm; cytoplasmic mRNA processing body; cytoplasmic stress granule; cytosol; dendrite; integral component of plasma membrane; negative regulation of translation; poly(A) RNA binding; positive regulation of dendrite morphogenesis; positive regulation of dendritic spine morphogenesis
Q8TBY9	4	0	0.587898	0	#DIV/0!	0.00971781	0.167603			WD repeat-containing protein 66	calcium ion binding
Q9H061	4	0	0.587898	0	#DIV/0!	0.00971781	0.167603			Transmembrane protein 126A	integral component of membrane; mitochondrial inner membrane; mitochondrion; optic nerve development
Q9H1E3	4	0	0.587898	0	#DIV/0!	0.00971781	0.167603			Nuclear ubiquitous casein and cyclin-dependent kinase substrate 1 (P1)	cytoplasm; nucleus; poly(A) RNA binding
Q9H9B4	5	3	4.0548	1.41076	2.87419	0.00973329	0.167603		231	Sideroflexin-1 (Tricarboxylate carrier protein) (TCC)	cation transmembrane transporter activity; erythrocyte differentiation; integral component of membrane; iron ion homeostasis; iron ion transport; mitochondrial inner membrane
P18621	5	2	1.88306	0.462483	4.07163	0.0100197	0.167603			60S ribosomal protein L17 (60S ribosomal protein L23) (PD-1)	RNA metabolic process; SRP-dependent cotranslational protein targeting to membrane; cellular protein metabolic process; cytosol; cytosolic large ribosomal subunit; gene expression; mRNA metabolic process; nuclear-transcribed mRNA catabolic process, nonsense-mediated decay; poly(A) RNA binding; structural constituent of ribosome; translation; translational elongation; translational initiation; tra…
O95336	5	1	2.02923	0.416845	4.86808	0.0102273	0.167603			6-phosphogluconolactonase (6PGL) (EC 3.1.1.31)	6-phosphogluconolactonase activity; carbohydrate metabolic process; cytosol; extracellular vesicular exosome; monosaccharide binding; pentose-phosphate shunt; pentose-phosphate shunt, oxidative branch; small molecule metabolic process
Q9NRX4	4	4	0.587898	3.17243	-5.39623	0.0103573	0.167603			14 kDa phosphohistidine phosphatase (EC 3.1.3.-) (Phosphohistidine phosphatase 1) (Protein janus-A homolog)	calcium channel inhibitor activity; cytosol; extracellular vesicular exosome; ion channel binding; negative regulation of ATP citrate synthase activity; negative regulation of T cell receptor signaling pathway; negative regulation of lyase activity; peptidyl-histidine dephosphorylation; phosphohistidine phosphatase activity; phosphoprotein phosphatase activity; positive regulation of cell motilit…
Q02978	5	1	2.33609	0.416845	5.60422	0.0103575	0.167603		120	Mitochondrial 2-oxoglutarate/malate carrier protein (OGCP) (Solute carrier family 25 member 11)	alpha-ketoglutarate transport; carbohydrate metabolic process; gluconeogenesis; glucose metabolic process; integral component of plasma membrane; mitochondrial inner membrane; mitochondrion; oxoglutarate:malate antiporter activity; poly(A) RNA binding; small molecule metabolic process; transport
Q86UP2	5	1	2.93636	0.277896	10.5664	0.0105682	0.16846		177	Kinectin (CG-1 antigen) (Kinesin receptor)	endoplasmic reticulum; endoplasmic reticulum membrane; integral component of membrane; integral component of plasma membrane; membrane; microtubule-based movement; poly(A) RNA binding
O15144	5	1	1.88122	0.277896	6.7695	0.0109959	0.170856			Actin-related protein 2/3 complex subunit 2 (Arp2/3 complex 34 kDa subunit) (p34-ARC)	Arp2/3 protein complex; Fc-gamma receptor signaling pathway involved in phagocytosis; Golgi apparatus; actin cytoskeleton; cell leading edge; cellular component movement; cytoplasm; cytosol; endosome; extracellular vesicular exosome; focal adhesion; innate immune response; neuron projection; plasma membrane; positive regulation of actin filament polymerization; positive regulation of lamellipodiu…
Q92820	4	0	3.96225	0	#DIV/0!	0.0111091	0.170856	11		Gamma-glutamyl hydrolase (EC 3.4.19.9) (Conjugase) (GH) (Gamma-Glu-X carboxypeptidase)	cytosol; exopeptidase activity; extracellular space; extracellular vesicular exosome; gamma-glutamyl-peptidase activity; glutamine metabolic process; lysosome; melanosome; omega peptidase activity; proteolysis; response to drug; response to ethanol; response to insulin; response to zinc ion
P02787	5	3	8.97521	2.42904	3.69497	0.0111984	0.170856			Serotransferrin (Transferrin) (Beta-1 metal-binding globulin) (Siderophilin)	apical plasma membrane; basal part of cell; basal plasma membrane; blood coagulation; blood microparticle; cell surface; cellular iron ion homeostasis; coated pit; cytoplasmic membrane-bounded vesicle; early endosome; endocytic vesicle; endosome membrane; extracellular region; extracellular space; extracellular vesicular exosome; ferric iron binding; late endosome; perinuclear region of cytoplasm…
Q14108	4	1	4.25963	0.138948	30.6562	0.0119151	0.179229	2		Lysosome membrane protein 2 (85 kDa lysosomal membrane sialoglycoprotein) (LGP85) (CD36 antigen-like 2) (Lysosome membrane protein II) (LIMP II) (Scavenger receptor class B member 2) (CD antigen CD36)	cell adhesion; enzyme binding; extracellular vesicular exosome; integral component of membrane; lysosomal lumen; lysosomal membrane; membrane; protein targeting to lysosome; receptor activity
Q9Y2Z0	0	3	0	1.13286	0	0.0123651	0.183416			Suppressor of G2 allele of SKP1 homolog (Protein 40-6-3) (Sgt1)	cytoplasm; cytosol; innate immune response; kinetochore; mitosis; nucleotide-binding domain, leucine rich repeat containing receptor signaling pathway; nucleus; ubiquitin ligase complex
P51688	4	0	1.62022	0	#DIV/0!	0.0131864	0.192919	23		N-sulphoglucosamine sulphohydrolase (EC 3.10.1.1) (Sulfoglucosamine sulfamidase) (Sulphamidase)	N-sulfoglucosamine sulfohydrolase activity; carbohydrate metabolic process; catalytic activity; glycosaminoglycan catabolic process; glycosaminoglycan metabolic process; lysosomal lumen; metal ion binding; proteoglycan metabolic process; small molecule metabolic process; sulfuric ester hydrolase activity
Q16798	4	0	1.32014	0	#DIV/0!	0.0137058	0.197164			NADP-dependent malic enzyme, mitochondrial (NADP-ME) (EC 1.1.1.40) (Malic enzyme 3)	NAD binding; aerobic respiration; cofactor binding; malate dehydrogenase (decarboxylating) (NAD+) activity; malate dehydrogenase (decarboxylating) (NADP+) activity; malate metabolic process; malic enzyme activity; metal ion binding; mitochondrial matrix; mitochondrion; oxaloacetate decarboxylase activity; oxidation-reduction process; oxygen metabolic process; pyruvate metabolic process
Q07020	5	3	5.38904	2.24599	2.39941	0.0139501	0.197164			60S ribosomal protein L18	RNA binding; RNA metabolic process; SRP-dependent cotranslational protein targeting to membrane; cellular protein metabolic process; cytoplasm; cytosol; cytosolic large ribosomal subunit; gene expression; mRNA metabolic process; nuclear-transcribed mRNA catabolic process, nonsense-mediated decay; nucleolus; structural constituent of ribosome; translation; translational elongation; translational i…
Q9UI12	4	4	1.32014	4.88237	-3.69838	0.0143551	0.197164			V-type proton ATPase subunit H (V-ATPase subunit H) (Nef-binding protein 1) (NBP1) (Protein VMA13 homolog) (V-ATPase 50/57 kDa subunits) (Vacuolar proton pump subunit H) (Vacuolar proton pump subunit SFD)	ATP catabolic process; ATP hydrolysis coupled proton transport; cellular iron ion homeostasis; cytosol; endocytosis; enzyme regulator activity; extracellular vesicular exosome; insulin receptor signaling pathway; interaction with host; lysosomal membrane; phagosome maturation; plasma membrane; proton-transporting ATPase activity, rotational mechanism; regulation of catalytic activity; regulation …
P04216	5	2	2.77965	0.879327	3.1611	0.0146467	0.197164			Thy-1 membrane glycoprotein (CDw90) (Thy-1 antigen) (CD antigen CD90)	GPI anchor binding; Rho GTPase activator activity; T cell receptor signaling pathway; anchored component of external side of plasma membrane; angiogenesis; apical plasma membrane; cell-cell adhesion; cytoskeleton organization; cytosol; dendrite; endoplasmic reticulum; external side of plasma membrane; extracellular vesicular exosome; focal adhesion assembly; growth cone; integral component of pla…
P07437	5	4	2.34479	7.2734	-3.10195	0.0148201	0.197164		17	Tubulin beta chain (Tubulin beta-5 chain)	G2/M transition of mitotic cell cycle; GTP binding; GTPase activity; MHC class I protein binding; cell body; cell division; cellular component movement; cellular process; cytoskeleton; cytoskeleton-dependent intracellular transport; cytosol; extracellular vesicular exosome; microtubule; microtubule-based process; mitotic cell cycle; natural killer cell mediated cytotoxicity; nuclear envelope lume…
P36578	4	0	1.75325	0	#DIV/0!	0.015489	0.197164		273	60S ribosomal protein L4 (60S ribosomal protein L1)	RNA binding; RNA metabolic process; SRP-dependent cotranslational protein targeting to membrane; cellular protein metabolic process; cytoplasm; cytosol; cytosolic large ribosomal subunit; extracellular vesicular exosome; gene expression; mRNA metabolic process; nuclear-transcribed mRNA catabolic process, nonsense-mediated decay; nucleolus; nucleus; poly(A) RNA binding; ribonucleoprotein complex; …
Q8WXC6	0	3	0	1.57456	0	0.0156068	0.197164			Myeloma-overexpressed gene 2 protein	0
P50897	5	3	3.62674	1.31745	2.75285	0.0158443	0.197164	17		Palmitoyl-protein thioesterase 1 (PPT-1) (EC 3.1.2.22) (Palmitoyl-protein hydrolase 1)	Golgi apparatus; adult locomotory behavior; apoptotic DNA fragmentation; associative learning; axon; brain development; cellular protein catabolic process; cofactor metabolic process; cofactor transport; cytosol; dendrite; extracellular region; extracellular space; grooming behavior; lipid catabolic process; lysosomal lumen acidification; lysosome; membrane raft; membrane raft organization; negat…
P42785	4	0	2.91948	0	#DIV/0!	0.0161039	0.197164	12		Lysosomal Pro-X carboxypeptidase (EC 3.4.16.2) (Angiotensinase C) (Lysosomal carboxypeptidase C) (Proline carboxypeptidase) (Prolylcarboxypeptidase) (PRCP)	blood coagulation; blood coagulation, intrinsic pathway; extracellular vesicular exosome; lysosome; plasma membrane; serine-type carboxypeptidase activity
P62913	4	1	1.76369	0.138948	12.6932	0.0161247	0.197164			60S ribosomal protein L11 (CLL-associated antigen KW-12)	RNA binding; RNA metabolic process; SRP-dependent cotranslational protein targeting to membrane; cellular protein metabolic process; cytosol; cytosolic large ribosomal subunit; extracellular vesicular exosome; gene expression; mRNA metabolic process; nuclear-transcribed mRNA catabolic process, nonsense-mediated decay; nucleolus; poly(A) RNA binding; protein localization to nucleus; protein target…
P51571	4	0	1.02189	0	#DIV/0!	0.0164228	0.197164			Translocon-associated protein subunit delta (TRAP-delta) (Signal sequence receptor subunit delta) (SSR-delta)	SRP-dependent cotranslational protein targeting to membrane; Sec61 translocon complex; cellular protein metabolic process; extracellular vesicular exosome; gene expression; integral component of membrane; translation
P04843	5	3	3.79476	1.59892	2.37333	0.0164291	0.197164	72	178	Dolichyl-diphosphooligosaccharide--protein glycosyltransferase subunit 1 (EC 2.4.99.18) (Dolichyl-diphosphooligosaccharide--protein glycosyltransferase 67 kDa subunit) (Ribophorin I) (RPN-I) (Ribophorin-1)	SRP-dependent cotranslational protein targeting to membrane; cellular protein metabolic process; cellular protein modification process; dolichyl-diphosphooligosaccharide-protein glycotransferase activity; endoplasmic reticulum membrane; gene expression; integral component of membrane; melanosome; oligosaccharyltransferase complex; poly(A) RNA binding; post-translational protein modification; prot…
Q96FZ7	2	4	0.287811	1.38997	-4.82947	0.0164682	0.197164			Charged multivesicular body protein 6 (Chromatin-modifying protein 6) (Vacuolar protein sorting-associated protein 20) (Vps20) (hVps20)	cytosol; endosomal transport; extracellular vesicular exosome; late endosome membrane; membrane organization; protein N-terminus binding; protein transport; viral life cycle; viral process
O00764	4	4	1.18807	4.51677	-3.80176	0.0165932	0.197164			Pyridoxal kinase (EC 2.7.1.35) (Pyridoxine kinase)	ATP binding; cell proliferation; cytoplasm; cytosol; extracellular vesicular exosome; lithium ion binding; magnesium ion binding; nucleus; potassium ion binding; protein homodimerization activity; pyridoxal 5'-phosphate salvage; pyridoxal kinase activity; pyridoxal phosphate binding; pyridoxal phosphate biosynthetic process; small molecule metabolic process; sodium ion binding; vitamin B6 metabol…
Q8NFW8	5	2	1.73959	0.462483	3.76141	0.0166312	0.197164		170	N-acylneuraminate cytidylyltransferase (EC 2.7.7.43) (CMP-N-acetylneuraminic acid synthase) (CMP-NeuNAc synthase)	N-acetylneuraminate metabolic process; N-acylneuraminate cytidylyltransferase activity; lipopolysaccharide biosynthetic process; nucleus
P37840	5	1	2.64304	0.416845	6.34058	0.016654	0.197164			Alpha-synuclein (Non-A beta component of AD amyloid) (Non-A4 component of amyloid precursor) (NACP)	Golgi apparatus; Hsp70 protein binding; actin cytoskeleton; activation of cysteine-type endopeptidase activity involved in apoptotic process; adult locomotory behavior; aging; alpha-tubulin binding; axon; behavioral response to cocaine; calcium ion binding; cell cortex; cell junction; cellular response to copper ion; cellular response to epinephrine stimulus; cellular response to fibroblast growt…
Q9NPJ3	5	2	3.19049	0.601431	5.30484	0.0167782	0.197164			Acyl-coenzyme A thioesterase 13 (Acyl-CoA thioesterase 13) (EC 3.1.2.-) (Thioesterase superfamily member 2) [Cleaved into: Acyl-coenzyme A thioesterase 13, N-terminally processed]	acyl-CoA hydrolase activity; metabolic process; mitochondrion; protein homotetramerization
P28331	5	4	7.39643	4.72319	1.56598	0.0172459	0.197164		57	NADH-ubiquinone oxidoreductase 75 kDa subunit, mitochondrial (EC 1.6.5.3) (EC 1.6.99.3) (Complex I-75kD) (CI-75kD)	2 iron, 2 sulfur cluster binding; 4 iron, 4 sulfur cluster binding; ATP metabolic process; NADH dehydrogenase (ubiquinone) activity; apoptotic mitochondrial changes; cellular metabolic process; cellular respiration; electron carrier activity; metal ion binding; mitochondrial electron transport, NADH to ubiquinone; mitochondrial inner membrane; mitochondrial intermembrane space; mitochondrial resp…
Q8N3J6	5	4	1.73959	3.84029	-2.20759	0.0173648	0.197164			Cell adhesion molecule 2 (Immunoglobulin superfamily member 4D) (IgSF4D) (Nectin-like protein 3) (NECL-3) (Synaptic cell adhesion molecule 2) (SynCAM 2)	adherens junction organization; axon; brain development; cell adhesion; cell junction; cell junction assembly; cell-cell junction organization; cytoplasm; integral component of membrane; neuronal cell body membrane; plasma membrane; synapse
P47897	4	1	1.90716	0.138948	13.7257	0.0176442	0.197164			Glutamine--tRNA ligase (EC 6.1.1.18) (Glutaminyl-tRNA synthetase) (GlnRS)	ATP binding; cytoplasm; cytosol; gene expression; glutamine-tRNA ligase activity; glutaminyl-tRNA aminoacylation; mitochondrial matrix; tRNA aminoacylation for protein translation
Q9UMX5	5	1	1.88306	0.416845	4.51741	0.0177859	0.197164			Neudesin (Cell immortalization-related protein 2) (Neuron-derived neurotrophic factor) (Secreted protein of unknown function) (SPUF protein)	extracellular space; heme binding; metal ion binding; positive regulation of MAPK cascade
P43243	5	3	3.22687	0.993915	3.24663	0.0178047	0.197164		160	Matrin-3	nuclear inner membrane; nuclear matrix; nucleotide binding; nucleus; poly(A) RNA binding; structural molecule activity; zinc ion binding
P02679	5	1	1.88393	0.416845	4.5195	0.0179033	0.197164			Fibrinogen gamma chain	blood coagulation; blood microparticle; cell cortex; cell surface; external side of plasma membrane; extracellular matrix organization; extracellular region; extracellular space; extracellular vesicular exosome; fibrinogen complex; metal ion binding; plasma membrane; platelet activation; platelet alpha granule; platelet alpha granule lumen; platelet degranulation; protein polymerization; response…
Q07065	4	1	5.87356	0.416845	14.0905	0.0181016	0.197164		81	Cytoskeleton-associated protein 4 (63-kDa cytoskeleton-linking membrane protein) (Climp-63) (p63)	cytoskeleton; endoplasmic reticulum membrane; extracellular vesicular exosome; integral component of membrane; lipid particle; membrane; perinuclear region of cytoplasm; plasma membrane; poly(A) RNA binding
Q12904	4	0	1.03145	0	#DIV/0!	0.0182764	0.197164			Aminoacyl tRNA synthase complex-interacting multifunctional protein 1 (Multisynthase complex auxiliary component p43) [Cleaved into: Endothelial monocyte-activating polypeptide 2 (EMAP-2) (Endothelial monocyte-activating polypeptide II) (EMAP-II) (Small inducible cytokine subfamily E member 1)]	Golgi apparatus; aminoacyl-tRNA synthetase multienzyme complex; angiogenesis; apoptotic process; cell adhesion; cell surface; cell-cell signaling; chemotaxis; cytokine activity; cytosol; endoplasmic reticulum; extracellular space; gene expression; glucose metabolic process; inflammatory response; leukocyte migration; negative regulation of endothelial cell proliferation; nucleus; protein homodime…
Q9Y295	4	0	1.03145	0	#DIV/0!	0.0182764	0.197164			Developmentally-regulated GTP-binding protein 1 (DRG-1) (Neural precursor cell expressed developmentally down-regulated protein 3) (NEDD-3)	GTP binding; cytoplasm; identical protein binding; multicellular organismal development; polysome; transcription factor binding; transcription, DNA-templated
Q07866	0	3	0	1.20539	0	0.0192209	0.1985			Kinesin light chain 1 (KLC 1)	antigen processing and presentation of exogenous peptide antigen via MHC class II; blood coagulation; cytosol; kinesin complex; metabolic process; microtubule; microtubule motor activity; microtubule-based movement; motor activity; stress granule disassembly; viral process
Q8WVJ2	0	3	0	1.20539	0	0.0192209	0.1985			NudC domain-containing protein 2	condensed chromosome kinetochore; cytoplasm; intracellular; microtubule cytoskeleton; microtubule organizing center; spindle pole
Q9P0K1	0	3	0	1.20539	0	0.0192209	0.1985			Disintegrin and metalloproteinase domain-containing protein 22 (ADAM 22) (Metalloproteinase-disintegrin ADAM22-3) (Metalloproteinase-like, disintegrin-like, and cysteine-rich protein 2)	adult locomotory behavior; cell adhesion; central nervous system development; integral component of membrane; integrin binding; metalloendopeptidase activity; myelination in peripheral nervous system; negative regulation of cell adhesion; zinc ion binding
P42704	5	4	5.41044	2.93968	1.84049	0.0193208	0.1985			Leucine-rich PPR motif-containing protein, mitochondrial (130 kDa leucine-rich protein) (LRP 130) (GP130)	RNA binding; beta-tubulin binding; condensed nuclear chromosome; cytoskeleton; mRNA transport; microtubule; microtubule binding; mitochondrial nucleoid; mitochondrion; mitochondrion transport along microtubule; negative regulation of mitochondrial RNA catabolic process; nuclear inner membrane; nuclear outer membrane; nucleoplasm; nucleus; perinuclear region of cytoplasm; poly(A) RNA binding; regu…
P09543	5	4	15.324	33.3416	-2.17577	0.0193296	0.1985	47	32	2',3'-cyclic-nucleotide 3'-phosphodiesterase (CNP) (CNPase) (EC 3.1.4.37)	2',3'-cyclic-nucleotide 3'-phosphodiesterase activity; RNA binding; adult locomotory behavior; aging; axonogenesis; cyclic nucleotide binding; cyclic nucleotide catabolic process; cytoplasm; extracellular space; extracellular vesicular exosome; melanosome; microtubule; microtubule cytoskeleton organization; microvillus; mitochondrial inner membrane; mitochondrial outer membrane; myelin sheath aba…
P30040	4	1	2.79602	0.277896	10.0614	0.0210859	0.205815		151	Endoplasmic reticulum resident protein 29 (ERp29) (Endoplasmic reticulum resident protein 28) (ERp28) (Endoplasmic reticulum resident protein 31) (ERp31)	cell surface; endoplasmic reticulum; endoplasmic reticulum lumen; intracellular protein transport; melanosome; protein disulfide isomerase activity; protein folding; protein secretion
P58546	4	4	0.587898	3.51928	-5.98621	0.0211273	0.205815			Myotrophin (Protein V-1)	F-actin capping protein complex; axon; catecholamine metabolic process; cell growth; cerebellar granule cell differentiation; cytosol; neuron differentiation; nucleus; perinuclear region of cytoplasm; positive regulation of NF-kappaB transcription factor activity; positive regulation of cardiac muscle hypertrophy; positive regulation of cell growth; positive regulation of macromolecule biosynthet…
P00387	5	2	1.88576	0.601431	3.13546	0.0213979	0.205815		204	NADH-cytochrome b5 reductase 3 (B5R) (Cytochrome b5 reductase) (EC 1.6.2.2) (Diaphorase-1) [Cleaved into: NADH-cytochrome b5 reductase 3 membrane-bound form; NADH-cytochrome b5 reductase 3 soluble form]	ADP binding; AMP binding; FAD binding; L-ascorbic acid metabolic process; NAD binding; blood circulation; cholesterol biosynthetic process; cytochrome-b5 reductase activity, acting on NAD(P)H; cytoplasm; endoplasmic reticulum; endoplasmic reticulum membrane; flavin adenine dinucleotide binding; hemoglobin complex; lipid particle; membrane; mitochondrial inner membrane; mitochondrial outer membran…
P62829	4	1	1.61935	0.138948	11.6544	0.0220406	0.205815			60S ribosomal protein L23 (60S ribosomal protein L17)	RNA metabolic process; SRP-dependent cotranslational protein targeting to membrane; cellular protein metabolic process; cytoplasm; cytosol; cytosolic large ribosomal subunit; extracellular vesicular exosome; gene expression; mRNA metabolic process; nuclear-transcribed mRNA catabolic process, nonsense-mediated decay; nucleolus; poly(A) RNA binding; ribosomal protein import into nucleus; ribosome; …
P07196	5	4	16.1348	25.4637	-1.57818	0.0220417	0.205815		21	Neurofilament light polypeptide (NF-L) (68 kDa neurofilament protein) (Neurofilament triplet L protein)	anterograde axon cargo transport; axon; axon transport of mitochondrion; cytoplasm; cytosol; identical protein binding; intermediate filament organization; neurofilament; neurofilament bundle assembly; protein C-terminus binding; protein binding, bridging; retrograde axon cargo transport; structural constituent of cytoskeleton; synaptic transmission
Q99426	4	4	1.75325	5.53301	-3.15585	0.0222198	0.205815		165	Tubulin-folding cofactor B (Cytoskeleton-associated protein 1) (Cytoskeleton-associated protein CKAPI) (Tubulin-specific chaperone B)	'de novo' posttranslational protein folding; cell differentiation; cellular protein metabolic process; cytoplasm; microtubule; microtubule cytoskeleton; nervous system development; nucleus
Q9UBR2	5	1	1.73959	0.392484	4.43224	0.0223528	0.205815			Cathepsin Z (EC 3.4.18.1) (Cathepsin P) (Cathepsin X)	angiotensin maturation; cellular protein metabolic process; cysteine-type peptidase activity; endoplasmic reticulum; epithelial tube branching involved in lung morphogenesis; extracellular space; intracellular membrane-bounded organelle; lysosome; plasma membrane; proteolysis
P23526	5	1	3.34431	0.555793	6.01718	0.0225941	0.205815			Adenosylhomocysteinase (AdoHcyase) (EC 3.3.1.1) (S-adenosyl-L-homocysteine hydrolase)	adenosylhomocysteinase activity; cellular nitrogen compound metabolic process; cytoplasm; cytosol; extracellular vesicular exosome; melanosome; methylation; one-carbon metabolic process; small molecule metabolic process; sulfur amino acid metabolic process; xenobiotic metabolic process
P05026	5	4	4.6367	7.36061	-1.58747	0.022608	0.205815		246	Sodium/potassium-transporting ATPase subunit beta-1 (Sodium/potassium-dependent ATPase subunit beta-1)	MHC class II protein complex binding; apical plasma membrane; basolateral plasma membrane; blood coagulation; caveola; cell adhesion; extracellular vesicular exosome; ion transmembrane transport; leukocyte migration; plasma membrane; response to hypoxia; sodium ion transmembrane transport; sodium:potassium-exchanging ATPase activity; sodium:potassium-exchanging ATPase complex; transmembrane trans…
P22695	5	2	4.0634	1.22617	3.31389	0.0227042	0.205815		70	Cytochrome b-c1 complex subunit 2, mitochondrial (Complex III subunit 2) (Core protein II) (Ubiquinol-cytochrome-c reductase complex core protein 2)	aerobic respiration; cellular metabolic process; metal ion binding; metalloendopeptidase activity; mitochondrial inner membrane; mitochondrial respiratory chain complex III; mitochondrion; oxidative phosphorylation; respiratory electron transport chain; small molecule metabolic process
Q8NHP8	5	1	1.44907	0.138948	10.4288	0.0227865	0.205815	28		Putative phospholipase B-like 2 (EC 3.1.1.-) (76 kDa protein) (p76) (LAMA-like protein 2) (Lamina ancestor homolog 2) (Phospholipase B domain-containing protein 2) [Cleaved into: Putative phospholipase B-like 2 32 kDa form; Putative phospholipase B-like 2 45 kDa form]	hydrolase activity; lipid catabolic process; lysosomal lumen
O96011	5	1	1.44994	0.138948	10.4351	0.0228159	0.205815			Peroxisomal membrane protein 11B (Peroxin-11B) (Peroxisomal biogenesis factor 11B) (Protein PEX11 homolog beta) (PEX11-beta)	integral component of peroxisomal membrane; mitochondrion; peroxisomal membrane; peroxisome; peroxisome fission; peroxisome organization; protein complex; protein homodimerization activity; protein homooligomerization; regulation of peroxisome size; signal transduction
Q92542	5	2	1.8935	0.601431	3.14832	0.0230469	0.205815			Nicastrin	Golgi apparatus; Notch receptor processing; Notch signaling pathway; T cell proliferation; amyloid precursor protein catabolic process; apoptotic signaling pathway; beta-amyloid metabolic process; endopeptidase activity; endoplasmic reticulum; epithelial cell proliferation; extracellular matrix disassembly; extracellular matrix organization; extracellular vesicular exosome; integral component of …
P39656	4	1	2.49777	0.277896	8.98813	0.0230643	0.205815		242	Dolichyl-diphosphooligosaccharide--protein glycosyltransferase 48 kDa subunit (DDOST 48 kDa subunit) (Oligosaccharyl transferase 48 kDa subunit) (EC 2.4.99.18)	SRP-dependent cotranslational protein targeting to membrane; T cell activation; cellular protein metabolic process; dolichyl-diphosphooligosaccharide-protein glycotransferase activity; endoplasmic reticulum; endoplasmic reticulum membrane; gene expression; innate immune response; integral component of membrane; intracellular membrane-bounded organelle; oligosaccharyltransferase complex; post-tran…
P78362	5	1	1.59525	0.277896	5.74043	0.0233438	0.205815			SRSF protein kinase 2 (EC 2.7.11.1) (SFRS protein kinase 2) (Serine/arginine-rich protein-specific kinase 2) (SR-protein-specific kinase 2) [Cleaved into: SRSF protein kinase 2 N-terminal; SRSF protein kinase 2 C-terminal]	14-3-3 protein binding; ATP binding; RNA splicing; angiogenesis; cell differentiation; cytoplasm; innate immune response; intracellular signal transduction; magnesium ion binding; negative regulation of viral genome replication; nuclear speck organization; nucleolus; nucleus; poly(A) RNA binding; positive regulation of cell cycle; positive regulation of cell proliferation; positive regulation of …
P46778	4	0	1.89672	0	#DIV/0!	0.0236104	0.205815			60S ribosomal protein L21	RNA binding; RNA metabolic process; SRP-dependent cotranslational protein targeting to membrane; cellular protein metabolic process; cytoplasm; cytosol; cytosolic large ribosomal subunit; gene expression; mRNA metabolic process; nuclear-transcribed mRNA catabolic process, nonsense-mediated decay; nucleolus; poly(A) RNA binding; structural constituent of ribosome; translation; translational elonga…
P50990	5	3	4.81671	1.68866	2.85239	0.0237991	0.205815			T-complex protein 1 subunit theta (TCP-1-theta) (CCT-theta) (Renal carcinoma antigen NY-REN-15)	'de novo' posttranslational protein folding; ATP binding; ATP catabolic process; ATPase activity, coupled; aggresome; binding of sperm to zona pellucida; cell body; cellular protein metabolic process; centrosome; chaperonin-containing T-complex; cytoplasm; cytosol; extracellular vesicular exosome; intermediate filament cytoskeleton; microtubule; protein folding; zona pellucida receptor complex
O15069	4	0	0.877545	0	#DIV/0!	0.024109	0.205815			NAC-alpha domain-containing protein 1	cytoplasm; nucleus; protein transport
P37108	4	0	0.731368	0	#DIV/0!	0.0250201	0.205815			Signal recognition particle 14 kDa protein (SRP14) (18 kDa Alu RNA-binding protein)	7S RNA binding; RNA binding; SRP-dependent cotranslational protein targeting to membrane; cellular protein metabolic process; cotranslational protein targeting to membrane; cytoplasm; cytosol; endoplasmic reticulum signal peptide binding; gene expression; intercellular bridge; nucleolus; poly(A) RNA binding; protein targeting to ER; response to drug; signal recognition particle, endoplasmic retic…
Q9UHG3	4	1	1.89759	0.138948	13.6568	0.0250972	0.205815			Prenylcysteine oxidase 1 (EC 1.8.3.5) (Prenylcysteine lyase)	chloride-transporting ATPase activity; extracellular vesicular exosome; lysosome; plasma membrane; prenylated protein catabolic process; prenylcysteine catabolic process; prenylcysteine metabolic process; prenylcysteine oxidase activity; very-low-density lipoprotein particle
Q9UNK0	4	0	0.732239	0	#DIV/0!	0.0255128	0.205815			Syntaxin-8	SNAP receptor activity; SNARE complex; endoplasmic reticulum; endosome to lysosome transport; integral component of plasma membrane; intracellular protein transport; late endosome membrane; lysosomal membrane; transport; vesicle fusion
Q9P2J5	4	1	5.58353	0.416845	13.3947	0.0256716	0.205815			Leucine--tRNA ligase, cytoplasmic (EC 6.1.1.4) (Leucyl-tRNA synthetase) (LeuRS)	ATP binding; aminoacyl-tRNA editing activity; cytoplasm; cytosol; gene expression; leucine-tRNA ligase activity; leucyl-tRNA aminoacylation; nucleus; tRNA aminoacylation for protein translation
P14923	4	0	1.16623	0	#DIV/0!	0.026052	0.205815			Junction plakoglobin (Catenin gamma) (Desmoplakin III) (Desmoplakin-3)	Z disc; actin cytoskeleton; adherens junction organization; alpha-catenin binding; apicolateral plasma membrane; atrioventricular valve morphogenesis; basolateral plasma membrane; bundle of His cell to Purkinje myocyte communication; cadherin binding; catenin complex; cell junction assembly; cell migration; cell morphogenesis; cell-cell adherens junction; cell-cell adhesion; cell-cell junction; c…
P38117	5	4	4.07568	2.2693	1.796	0.0263135	0.205815			Electron transfer flavoprotein subunit beta (Beta-ETF)	cellular metabolic process; electron carrier activity; intracellular membrane-bounded organelle; mitochondrial matrix; mitochondrion; respiratory electron transport chain; small molecule metabolic process
Q13510	5	4	4.54875	2.06035	2.20775	0.0263639	0.205815	15		Acid ceramidase (AC) (ACDase) (Acid CDase) (EC 3.5.1.23) (Acylsphingosine deacylase) (N-acylsphingosine amidohydrolase) (Putative 32 kDa heart protein) (PHP32) [Cleaved into: Acid ceramidase subunit alpha; Acid ceramidase subunit beta]	catalytic activity; cell death; ceramidase activity; ceramide metabolic process; extracellular vesicular exosome; glycosphingolipid metabolic process; lung development; lysosomal lumen; response to organic substance; small molecule metabolic process; sphingolipid metabolic process
P30042	4	0	0.734075	0	#DIV/0!	0.0265701	0.205815			ES1 protein homolog, mitochondrial (Protein GT335) (Protein KNP-I)	mitochondrion
P84103	4	0	0.734075	0	#DIV/0!	0.0265701	0.205815		206	Serine/arginine-rich splicing factor 3 (Pre-mRNA-splicing factor SRP20) (Splicing factor, arginine/serine-rich 3)	RNA binding; RNA splicing; cytoplasm; gene expression; mRNA 3'-end processing; mRNA export from nucleus; mRNA splicing, via spliceosome; nucleoplasm; nucleotide binding; poly(A) RNA binding; termination of RNA polymerase II transcription; transcription from RNA polymerase II promoter
O00567	4	0	0.734075	0	#DIV/0!	0.0265701	0.205815			Nucleolar protein 56 (Nucleolar protein 5A)	RNA binding; box C/D snoRNP complex; cell death; cytoplasm; nucleolus; poly(A) RNA binding; pre-snoRNP complex; rRNA processing; small nucleolar ribonucleoprotein complex; snoRNA binding
P51572	4	0	0.734075	0	#DIV/0!	0.0265701	0.205815			B-cell receptor-associated protein 31 (BCR-associated protein 31) (Bap31) (6C6-AG tumor-associated antigen) (Protein CDM) (p28)	Golgi membrane; antigen processing and presentation of peptide antigen via MHC class I; apoptotic process; calcium-mediated signaling using intracellular calcium source; cellular component disassembly involved in execution phase of apoptosis; cytosol; endoplasmic reticulum; endoplasmic reticulum membrane; endoplasmic reticulum-Golgi intermediate compartment membrane; immune response; integral com…
P16870	0	3	0	1.31745	0	0.026726	0.205815			Carboxypeptidase E (CPE) (EC 3.4.17.10) (Carboxypeptidase H) (CPH) (Enkephalin convertase) (Prohormone-processing carboxypeptidase)	Golgi apparatus; carboxypeptidase activity; cardiac left ventricle morphogenesis; cell adhesion molecule binding; cellular protein metabolic process; cellular protein modification process; extracellular region; insulin processing; metabolic process; metallocarboxypeptidase activity; neurexin family protein binding; neuropeptide signaling pathway; nucleus; plasma membrane; protein localization to …
Q13449	5	4	3.65806	8.72518	-2.38519	0.0267531	0.205815			Limbic system-associated membrane protein (LSAMP) (IgLON family member 3)	anchored component of membrane; cell adhesion; nervous system development; plasma membrane
P0CW22	4	0	0.885278	0	#DIV/0!	0.0268221	0.205815			40S ribosomal protein S17-like	poly(A) RNA binding; ribosome; structural constituent of ribosome; translation
P07339	5	3	13.1656	3.93002	3.35	0.0269859	0.205815	8		Cathepsin D (EC 3.4.23.5) [Cleaved into: Cathepsin D light chain; Cathepsin D heavy chain]	antigen processing and presentation of exogenous peptide antigen via MHC class II; aspartic-type endopeptidase activity; autophagic vacuole assembly; cell death; collagen catabolic process; extracellular matrix disassembly; extracellular matrix organization; extracellular region; extracellular space; extracellular vesicular exosome; lysosomal lumen; lysosome; melanosome; mitochondrion
Q86VS8	4	1	1.47405	0.138948	10.6086	0.0271853	0.205815			Protein Hook homolog 3 (h-hook3) (hHK3)	FHF complex; Golgi apparatus; Golgi localization; centriolar satellite; centrosome; cis-Golgi network; cytoplasm; cytoplasmic microtubule organization; early endosome to late endosome transport; endosome organization; endosome to lysosome transport; identical protein binding; interkinetic nuclear migration; lysosome organization; microtubule; microtubule anchoring at centrosome; microtubule bindi…
P30405	1	3	0.146177	1.59892	-10.9383	0.0274567	0.205815			Peptidyl-prolyl cis-trans isomerase F, mitochondrial (PPIase F) (EC 5.2.1.8) (Cyclophilin D) (CyP-D) (CypD) (Cyclophilin F) (Mitochondrial cyclophilin) (CyP-M) (Rotamase F)	apoptotic mitochondrial changes; cellular response to arsenic-containing substance; cellular response to calcium ion; cellular response to hydrogen peroxide; cyclosporin A binding; membrane; mitochondrial inner membrane; mitochondrial matrix; negative regulation of ATPase activity; negative regulation of apoptotic process; negative regulation of intrinsic apoptotic signaling pathway; negative reg…
Q9H8Y8	4	0	0.887985	0	#DIV/0!	0.0276897	0.205815			Golgi reassembly-stacking protein 2 (GRS2) (Golgi phosphoprotein 6) (GOLPH6) (Golgi reassembly-stacking protein of 55 kDa) (GRASP55) (p59)	Golgi apparatus; Golgi membrane; membrane; mitotic cell cycle; organelle organization; plasma membrane
P25398	4	0	0.887985	0	#DIV/0!	0.0276897	0.205815			40S ribosomal protein S12	RNA metabolic process; SRP-dependent cotranslational protein targeting to membrane; cellular protein metabolic process; cytosol; cytosolic small ribosomal subunit; gene expression; mRNA metabolic process; nuclear-transcribed mRNA catabolic process, nonsense-mediated decay; poly(A) RNA binding; structural constituent of ribosome; translation; translational elongation; translational initiation; tra…
Q92900	4	0	0.887985	0	#DIV/0!	0.0276897	0.205815			Regulator of nonsense transcripts 1 (EC 3.6.4.-) (ATP-dependent helicase RENT1) (Nonsense mRNA reducing factor 1) (NORF1) (Up-frameshift suppressor 1 homolog) (hUpf1)	ATP binding; ATP catabolic process; ATP-dependent RNA helicase activity; DNA binding; DNA repair; DNA replication; RNA binding; RNA metabolic process; chromatin; chromatin binding; cytoplasm; cytoplasmic mRNA processing body; cytosol; dosage compensation by inactivation of X chromosome; exon-exon junction complex; gene expression; helicase activity; histone mRNA catabolic process; mRNA export fro…
Q14847	4	4	1.75325	3.77386	-2.15249	0.0276912	0.205815			LIM and SH3 domain protein 1 (LASP-1) (Metastatic lymph node gene 50 protein) (MLN 50)	SH3/SH2 adaptor activity; cortical actin cytoskeleton; focal adhesion; ion transmembrane transporter activity; ion transport; positive regulation of signal transduction; zinc ion binding
Q16181	4	4	1.76959	3.98281	-2.2507	0.0278644	0.205815			Septin-7 (CDC10 protein homolog)	GTP binding; actin cytoskeleton; axon terminus; axoneme; cilium morphogenesis; cleavage furrow; condensed chromosome kinetochore; cytokinesis; cytoplasm; extracellular vesicular exosome; identical protein binding; microtubule cytoskeleton; midbody; mitosis; nucleolus; nucleus; plasma membrane; protein heterooligomerization; regulation of embryonic cell shape; septin complex; spindle; stress fiber…
Q99832	5	4	5.1208	2.80431	1.82605	0.027943	0.205815			T-complex protein 1 subunit eta (TCP-1-eta) (CCT-eta) (HIV-1 Nef-interacting protein)	'de novo' posttranslational protein folding; ATP binding; binding of sperm to zona pellucida; cell body; cellular protein metabolic process; chaperonin-containing T-complex; cytoplasm; cytosol; extracellular vesicular exosome; microtubule; mitochondrion; protein folding; unfolded protein binding; zona pellucida receptor complex
O14531	5	4	2.61442	1.66787	1.56752	0.0281909	0.206218			Dihydropyrimidinase-related protein 4 (DRP-4) (Collapsin response mediator protein 3) (CRMP-3) (UNC33-like phosphoprotein 4) (ULIP-4)	axon guidance; cytosol; hydrolase activity, acting on carbon-nitrogen (but not peptide) bonds, in cyclic amides; nervous system development; pyrimidine nucleobase catabolic process
O75534	4	1	2.34888	0.277896	8.45237	0.0285027	0.207081			Cold shock domain-containing protein E1 (N-ras upstream gene protein) (Protein UNR)	CRD-mediated mRNA stability complex; DNA binding; Golgi apparatus; cytoplasm; male gonad development; nuclear-transcribed mRNA catabolic process, no-go decay; plasma membrane; poly(A) RNA binding; regulation of transcription, DNA-templated
O95573	5	2	2.89128	0.601431	4.80733	0.0291536	0.208603			Long-chain-fatty-acid--CoA ligase 3 (EC 6.2.1.3) (Long-chain acyl-CoA synthetase 3) (LACS 3)	ATP binding; Golgi apparatus; brain development; endoplasmic reticulum; endoplasmic reticulum membrane; fatty acid biosynthetic process; integral component of membrane; lipid particle; long-chain fatty acid import; long-chain fatty acid-CoA ligase activity; mitochondrial outer membrane; perinuclear region of cytoplasm; peroxisomal membrane; positive regulation of Golgi to plasma membrane protein …
Q9Y2J0	0	3	0	0.854967	0	0.0292956	0.208603			Rabphilin-3A (Exophilin-1)	calcium ion binding; calcium-dependent phospholipid binding; cell junction; intracellular protein transport; membrane; synaptic vesicle; transporter activity
P20711	4	1	2.35343	0.277896	8.46872	0.0292981	0.208603			Aromatic-L-amino-acid decarboxylase (AADC) (EC 4.1.1.28) (DOPA decarboxylase) (DDC)	amino acid binding; aromatic-L-amino-acid decarboxylase activity; axon; catecholamine biosynthetic process; cellular amino acid metabolic process; cellular nitrogen compound metabolic process; cellular response to alkaloid; cellular response to drug; cellular response to growth factor stimulus; circadian rhythm; cytosol; dopamine biosynthetic process; extracellular vesicular exosome; indolalkylam…
P11021	5	4	14.5623	9.18261	1.58586	0.0298229	0.208921		28	78 kDa glucose-regulated protein (GRP-78) (Endoplasmic reticulum lumenal Ca(2+)-binding protein grp78) (Heat shock 70 kDa protein 5) (Immunoglobulin heavy chain-binding protein) (BiP)	ATP binding; ATP catabolic process; ATPase activity; ER overload response; ER-associated ubiquitin-dependent protein catabolic process; activation of signaling protein activity involved in unfolded protein response; blood coagulation; calcium ion binding; cell surface; cellular protein metabolic process; cellular response to antibiotic; cellular response to glucose starvation; cellular response t…
P05023	5	4	6.23881	10.6289	-1.70367	0.0299911	0.208921		212	Sodium/potassium-transporting ATPase subunit alpha-1 (Na(+)/K(+) ATPase alpha-1 subunit) (EC 3.6.3.9) (Sodium pump subunit alpha-1)	ADP binding; ATP binding; ATP biosynthetic process; Golgi apparatus; T-tubule; basolateral plasma membrane; caveola; cellular response to mechanical stimulus; chaperone binding; endoplasmic reticulum; endosome; extracellular vesicular exosome; integral component of membrane; ion transmembrane transport; melanosome; membrane; membrane hyperpolarization; negative regulation of glucocorticoid biosyn…
Q9Y4L1	4	1	2.50463	0.277896	9.01282	0.0299925	0.208921			Hypoxia up-regulated protein 1 (150 kDa oxygen-regulated protein) (ORP-150) (170 kDa glucose-regulated protein) (GRP-170)	ATP binding; activation of signaling protein activity involved in unfolded protein response; cellular protein metabolic process; endocytic vesicle lumen; endoplasmic reticulum; endoplasmic reticulum lumen; endoplasmic reticulum unfolded protein response; extracellular region; extracellular vesicular exosome; response to ischemia; response to stress
Q15185	4	1	1.32971	0.138948	9.56979	0.0301253	0.208921			Prostaglandin E synthase 3 (EC 5.3.99.3) (Cytosolic prostaglandin E2 synthase) (cPGES) (Hsp90 co-chaperone) (Progesterone receptor complex p23) (Telomerase-binding protein p23)	RNA-dependent DNA replication; arachidonic acid metabolic process; chaperone cofactor-dependent protein refolding; chromosome, telomeric region; cyclooxygenase pathway; cytoplasm; cytosol; nucleus; prostaglandin biosynthetic process; prostaglandin-E synthase activity; signal transduction; small molecule metabolic process; telomerase activity; telomerase holoenzyme complex; telomere maintenance; u…
P35613	5	1	1.88122	0.416845	4.513	0.0304164	0.209579			Basigin (5F7) (Collagenase stimulatory factor) (Extracellular matrix metalloproteinase inducer) (EMMPRIN) (Leukocyte activation antigen M6) (OK blood group antigen) (Tumor cell-derived collagenase stimulatory factor) (TCSF) (CD antigen CD147)	Golgi membrane; acrosomal membrane; blood coagulation; cell surface receptor signaling pathway; cellular metabolic process; decidualization; embryo implantation; extracellular matrix disassembly; extracellular matrix organization; extracellular vesicular exosome; integral component of plasma membrane; leukocyte migration; mannose binding; melanosome; membrane raft; mitochondrion; odontogenesis of…
Q7L0J3	4	4	2.06107	4.95594	-2.40454	0.0308029	0.210882			Synaptic vesicle glycoprotein 2A	cell-cell junction; cellular calcium ion homeostasis; cytoplasm; endoplasmic reticulum; integral component of membrane; neuromuscular junction; neuron projection; neurotransmitter transport; presynaptic active zone; receptor activity; synaptic vesicle membrane; transmembrane transporter activity
P46782	4	0	1.18536	0	#DIV/0!	0.031083	0.211444			40S ribosomal protein S5 [Cleaved into: 40S ribosomal protein S5, N-terminally processed]	RNA binding; RNA metabolic process; SRP-dependent cotranslational protein targeting to membrane; cellular protein metabolic process; cytosol; cytosolic small ribosomal subunit; extracellular vesicular exosome; gene expression; mRNA binding; mRNA metabolic process; nuclear-transcribed mRNA catabolic process, nonsense-mediated decay; poly(A) RNA binding; regulation of translational fidelity; ribonu…
P55884	4	0	0.741808	0	#DIV/0!	0.0312974	0.211555			Eukaryotic translation initiation factor 3 subunit B (eIF3b) (Eukaryotic translation initiation factor 3 subunit 9) (Prt1 homolog) (hPrt1) (eIF-3-eta) (eIF3 p110) (eIF3 p116)	cellular protein metabolic process; cytosol; eukaryotic 43S preinitiation complex; eukaryotic 48S preinitiation complex; eukaryotic translation initiation factor 3 complex; extracellular vesicular exosome; formation of translation preinitiation complex; gene expression; nucleotide binding; protein complex scaffold; regulation of translational initiation; translation; translation initiation factor…
P32969	4	1	3.38488	0.416845	8.12025	0.0317735	0.213374		277	60S ribosomal protein L9	RNA binding; RNA metabolic process; SRP-dependent cotranslational protein targeting to membrane; cellular protein metabolic process; cytoplasm; cytosol; cytosolic large ribosomal subunit; gene expression; mRNA metabolic process; nuclear-transcribed mRNA catabolic process, nonsense-mediated decay; nucleolus; rRNA binding; ribosome; structural constituent of ribosome; translation; translational elo…
Q9Y281	4	4	0.587898	2.45284	-4.17222	0.0319662	0.213374			Cofilin-2 (Cofilin, muscle isoform)	I band; actin cytoskeleton; actin filament depolymerization; extracellular space; nuclear matrix; positive regulation of actin filament depolymerization
P35268	5	3	3.46873	1.31745	2.63292	0.0323632	0.214683			60S ribosomal protein L22 (EBER-associated protein) (EAP) (Epstein-Barr virus small RNA-associated protein) (Heparin-binding protein HBp15)	RNA binding; RNA metabolic process; SRP-dependent cotranslational protein targeting to membrane; alpha-beta T cell differentiation; cellular protein metabolic process; cytoplasm; cytosol; cytosolic large ribosomal subunit; extracellular vesicular exosome; gene expression; heparin binding; mRNA metabolic process; nuclear-transcribed mRNA catabolic process, nonsense-mediated decay; poly(A) RNA bind…
P21579	5	1	2.0447	0.416845	4.90518	0.0327483	0.214776			Synaptotagmin-1 (Synaptotagmin I) (SytI) (p65)	1-phosphatidylinositol binding; calcium ion binding; calcium-dependent phospholipid binding; cell junction; chromaffin granule membrane; clathrin-sculpted acetylcholine transport vesicle membrane; clathrin-sculpted gamma-aminobutyric acid transport vesicle membrane; clathrin-sculpted glutamate transport vesicle membrane; clathrin-sculpted monoamine transport vesicle membrane; dense core granule; …
O75306	4	4	1.02189	3.03096	-2.96604	0.0327794	0.214776			NADH dehydrogenase [ubiquinone] iron-sulfur protein 2, mitochondrial (EC 1.6.5.3) (EC 1.6.99.3) (Complex I-49kD) (CI-49kD) (NADH-ubiquinone oxidoreductase 49 kDa subunit)	4 iron, 4 sulfur cluster binding; NAD binding; NADH dehydrogenase (ubiquinone) activity; cellular metabolic process; electron carrier activity; metal ion binding; mitochondrial electron transport, NADH to ubiquinone; mitochondrial inner membrane; mitochondrial respiratory chain complex I; mitochondrion; nucleus; quinone binding; respiratory electron transport chain; response to oxidative stress; …
P62873	5	4	4.84024	12.3019	-2.54158	0.0334662	0.217939			Guanine nucleotide-binding protein G(I)/G(S)/G(T) subunit beta-1 (Transducin beta chain 1)	G-protein coupled acetylcholine receptor signaling pathway; GTP catabolic process; GTPase activity; GTPase binding; Ras protein signal transduction; adenylate cyclase-activating dopamine receptor signaling pathway; blood coagulation; cardiac muscle cell apoptotic process; cell body; cell proliferation; cellular response to catecholamine stimulus; cellular response to glucagon stimulus; cellular r…
P20916	5	4	4.08708	7.94378	-1.94363	0.0338943	0.219031			Myelin-associated glycoprotein (Siglec-4a)	Schmidt-Lanterman incisure; blood coagulation; cell adhesion; integral component of membrane; leukocyte migration; negative regulation of axonogenesis; neurotrophin TRK receptor signaling pathway; paranode region of axon; plasma membrane; regulation of axonogenesis; substantia nigra development
Q08380	4	1	1.61249	0.138948	11.605	0.0340441	0.219031			Galectin-3-binding protein (Basement membrane autoantigen p105) (Lectin galactoside-binding soluble 3-binding protein) (Mac-2-binding protein) (MAC2BP) (Mac-2 BP) (Tumor-associated antigen 90K)	blood microparticle; cell adhesion; cellular defense response; extracellular space; extracellular vesicular exosome; membrane; proteinaceous extracellular matrix; receptor-mediated endocytosis; scavenger receptor activity; signal transduction
Q03252	5	1	3.34357	0.416845	8.02114	0.0343332	0.219568		24	Lamin-B2	intermediate filament; nuclear inner membrane; structural molecule activity
Q9UK22	5	3	2.91538	1.59535	1.82743	0.0346742	0.220429			F-box only protein 2	ER-associated ubiquitin-dependent protein catabolic process; SCF ubiquitin ligase complex; SCF-dependent proteasomal ubiquitin-dependent protein catabolic process; beta-amyloid binding; carbohydrate binding; cellular protein modification process; cytosol; dendritic spine; endoplasmic reticulum; glycoprotein catabolic process; negative regulation of cell proliferation; organelle membrane; protein …
Q01814	4	4	1.90803	5.00718	-2.62426	0.0369122	0.233268			Plasma membrane calcium-transporting ATPase 2 (PMCA2) (EC 3.6.3.8) (Plasma membrane calcium ATPase isoform 2) (Plasma membrane calcium pump isoform 2)	ATP binding; PDZ domain binding; apical plasma membrane; auditory receptor cell stereocilium organization; blood coagulation; cGMP metabolic process; calcium ion binding; calcium ion transmembrane transport; calcium ion transport; calcium-dependent ATPase activity; calcium-transporting ATPase activity; calmodulin binding; cerebellar Purkinje cell differentiation; cerebellar granule cell different…
P19338	5	2	4.99511	1.29617	3.85374	0.0381379	0.236445		131	Nucleolin (Protein C23)	RNA binding; angiogenesis; cell cortex; extracellular vesicular exosome; identical protein binding; nucleolus; nucleoplasm; nucleotide binding; nucleus; poly(A) RNA binding; protein C-terminus binding; ribonucleoprotein complex; telomeric DNA binding
Q9Y2Q3	4	1	1.02189	0.138948	7.35444	0.0387229	0.236445			Glutathione S-transferase kappa 1 (EC 2.5.1.18) (GST 13-13) (GST class-kappa) (GSTK1-1) (hGSTK1) (Glutathione S-transferase subunit 13)	epithelial cell differentiation; extracellular vesicular exosome; glutathione metabolic process; glutathione peroxidase activity; glutathione transferase activity; intracellular; mitochondrial inner membrane; mitochondrial matrix; oxidation-reduction process; peroxisome; protein disulfide oxidoreductase activity; receptor binding
P50914	4	1	1.02189	0.138948	7.35444	0.0387229	0.236445			60S ribosomal protein L14 (CAG-ISL 7)	RNA binding; RNA metabolic process; SRP-dependent cotranslational protein targeting to membrane; cellular protein metabolic process; cytoplasm; cytosol; cytosolic large ribosomal subunit; extracellular vesicular exosome; gene expression; mRNA metabolic process; nuclear-transcribed mRNA catabolic process, nonsense-mediated decay; poly(A) RNA binding; rRNA processing; ribosomal large subunit biogen…
Q9NR45	4	1	1.02189	0.138948	7.35444	0.0387229	0.236445			Sialic acid synthase (N-acetylneuraminate synthase) (EC 2.5.1.56) (N-acetylneuraminate-9-phosphate synthase) (EC 2.5.1.57) (N-acetylneuraminic acid phosphate synthase) (N-acetylneuraminic acid synthase)	N-acetylneuraminate synthase activity; N-acylneuraminate cytidylyltransferase activity; N-acylneuraminate-9-phosphate synthase activity; cytoplasm; cytosol; lipopolysaccharide biosynthetic process
Q7KZF4	5	4	4.80708	2.59284	1.85399	0.0390565	0.236445			Staphylococcal nuclease domain-containing protein 1 (100 kDa coactivator) (EBNA2 coactivator p100) (Tudor domain-containing protein 11) (p100 co-activator)	RISC complex; cytoplasm; extracellular vesicular exosome; gene silencing by RNA; melanosome; mitochondrion; nuclease activity; nucleus; poly(A) RNA binding; regulation of transcription, DNA-templated; transcription cofactor activity; transcription, DNA-templated; viral process
O75122	1	3	0.15391	1.55328	-10.0921	0.0398622	0.236445			CLIP-associating protein 2 (Cytoplasmic linker-associated protein 2) (Protein Orbit homolog 2) (hOrbit2)	Golgi apparatus; axon guidance; cell cortex; condensed chromosome kinetochore; cytoplasm; cytoplasmic microtubule; cytosol; establishment or maintenance of cell polarity; fucosylation; galactoside 2-alpha-L-fucosyltransferase activity; kinetochore microtubule; microtubule; microtubule anchoring; microtubule nucleation; microtubule organizing center; microtubule organizing center organization; mic…
Q8IV08	4	2	2.65255	0.462483	5.73546	0.0398845	0.236445	16		Phospholipase D3 (PLD 3) (EC 3.1.4.4) (Choline phosphatase 3) (HindIII K4L homolog) (Hu-K4) (Phosphatidylcholine-hydrolyzing phospholipase D3)	NAPE-specific phospholipase D activity; endoplasmic reticulum membrane; extracellular vesicular exosome; glycerophospholipid biosynthetic process; integral component of membrane; lipid catabolic process; phosphatidylglycerol biosynthetic process; phospholipase D activity; phospholipid metabolic process; small molecule metabolic process
P63244	4	1	3.83259	0.277896	13.7914	0.0398876	0.236445			Guanine nucleotide-binding protein subunit beta-2-like 1 (Cell proliferation-inducing gene 21 protein) (Guanine nucleotide-binding protein subunit beta-like protein 12.3) (Human lung cancer oncogene 7 protein) (HLC-7) (Receptor for activated C kinase) (Receptor of activated protein kinase C 1) (RACK1) [Cleaved into: Guanine nucleotide-binding protein subunit beta-2-like 1, N-terminally processed]	SH2 domain binding; activation of cysteine-type endopeptidase activity involved in apoptotic process; cell cycle; cysteine-type endopeptidase activator activity involved in apoptotic process; cytoplasm; cytoskeleton; cytosol; dendrite; enzyme binding; extracellular vesicular exosome; gastrulation; ion channel inhibitor activity; midbody; mitochondrion; negative regulation of Wnt signaling pathway…
P00505	5	3	6.98158	3.69776	1.88805	0.04004	0.236445		174	Aspartate aminotransferase, mitochondrial (mAspAT) (EC 2.6.1.1) (EC 2.6.1.7) (Fatty acid-binding protein) (FABP-1) (Glutamate oxaloacetate transaminase 2) (Kynurenine aminotransferase 4) (Kynurenine aminotransferase IV) (Kynurenine--oxoglutarate transaminase 4) (Kynurenine--oxoglutarate transaminase IV) (Plasma membrane-associated fatty acid-binding protein) (FABPpm) (Transaminase A)	2-oxoglutarate metabolic process; 4-hydroxyproline catabolic process; L-aspartate:2-oxoglutarate aminotransferase activity; L-phenylalanine:2-oxoglutarate aminotransferase activity; aspartate biosynthetic process; aspartate catabolic process; aspartate metabolic process; carbohydrate metabolic process; cellular amino acid biosynthetic process; cellular nitrogen compound metabolic process; extrace…
P61978	5	3	5.07123	1.69223	2.99677	0.0402243	0.236445		143	Heterogeneous nuclear ribonucleoprotein K (hnRNP K) (Transformation up-regulated nuclear protein) (TUNP)	RNA binding; RNA polymerase II core promoter proximal region sequence-specific DNA binding; RNA polymerase II core promoter proximal region sequence-specific DNA binding transcription factor activity involved in positive regulation of transcription; RNA processing; RNA splicing; catalytic step 2 spliceosome; cell junction; cell projection; cytoplasm; extracellular vesicular exosome; gene expressi…
Q9NX14	0	3	0	1.06644	0	0.0402931	0.236445			NADH dehydrogenase [ubiquinone] 1 beta subcomplex subunit 11, mitochondrial (Complex I-ESSS) (CI-ESSS) (NADH-ubiquinone oxidoreductase ESSS subunit) (Neuronal protein 17.3) (Np17.3) (p17.3)	cellular metabolic process; integral component of membrane; mitochondrial inner membrane; mitochondrial respiratory chain complex I; respiratory electron transport chain; small molecule metabolic process
Q9Y4F1	0	3	0	1.06644	0	0.0402931	0.236445			FERM, RhoGEF and pleckstrin domain-containing protein 1 (Chondrocyte-derived ezrin-like protein) (Pleckstrin homology domain-containing family C member 2) (PH domain-containing family C member 2)	Rac guanyl-nucleotide exchange factor activity; Rho guanyl-nucleotide exchange factor activity; cell junction; cytoplasm; cytoskeleton; cytosol; dendrite; dendrite morphogenesis; dendritic spine; extrinsic component of cytoplasmic side of plasma membrane; filopodium; negative regulation of phosphatase activity; regulation of Rac GTPase activity; regulation of Rho GTPase activity; synapse; synapse…
Q6IQ22	0	3	0	1.06644	0	0.0402931	0.236445			Ras-related protein Rab-12	GDP binding; GTP binding; Golgi membrane; cellular protein catabolic process; endosome to lysosome transport; lysosomal membrane; lysosome; protein transport; recycling endosome membrane; secretory granule; small GTPase mediated signal transduction
Q9Y230	5	1	1.59795	0.277896	5.75017	0.0406634	0.236594			RuvB-like 2 (EC 3.6.4.12) (48 kDa TATA box-binding protein-interacting protein) (48 kDa TBP-interacting protein) (51 kDa erythrocyte cytosolic protein) (ECP-51) (INO80 complex subunit J) (Repressing pontin 52) (Reptin 52) (TIP49b) (TIP60-associated protein 54-beta) (TAP54-beta)	ATP binding; ATP catabolic process; ATP-dependent 5'-3' DNA helicase activity; ATP-dependent DNA helicase activity; DNA duplex unwinding; DNA helicase activity; DNA recombination; DNA repair; Ino80 complex; MLL1 complex; NuA4 histone acetyltransferase complex; Swr1 complex; cellular response to UV; chromatin organization; cytoplasm; damaged DNA binding; extracellular vesicular exosome; histone H2…
Q9NX63	5	3	4.48469	1.41433	3.17088	0.0407616	0.236594			Coiled-coil-helix-coiled-coil-helix domain-containing protein 3, mitochondrial	RNA polymerase II transcription regulatory region sequence-specific DNA binding transcription factor activity involved in negative regulation of transcription; cytoplasm; extracellular vesicular exosome; inner mitochondrial membrane organization; mitochondrial fusion; mitochondrial inner membrane; mitochondrion; negative regulation of transcription from RNA polymerase II promoter; nucleus; phosph…
Q14318	4	1	1.02962	0.138948	7.41009	0.0410492	0.236848			Peptidyl-prolyl cis-trans isomerase FKBP8 (PPIase FKBP8) (EC 5.2.1.8) (38 kDa FK506-binding protein) (38 kDa FKBP) (FKBP-38) (hFKBP38) (FK506-binding protein 8) (FKBP-8) (FKBPR38) (Rotamase)	FK506 binding; apoptotic process; identical protein binding; integral component of endoplasmic reticulum membrane; intracellular signal transduction; metal ion binding; mitochondrial envelope; mitochondrial membrane; peptidyl-proline modification; peptidyl-prolyl cis-trans isomerase activity; protein folding; protein peptidyl-prolyl isomerization; viral process
O43491	4	4	1.3097	3.2901	-2.51211	0.0412488	0.236848			Band 4.1-like protein 2 (Generally expressed protein 4.1) (4.1G)	cortical actin cytoskeleton organization; extracellular vesicular exosome; extrinsic component of membrane; plasma membrane; spectrin; structural molecule activity
O94979	4	1	1.03145	0.138948	7.4233	0.0415389	0.237238			Protein transport protein Sec31A (ABP125) (ABP130) (SEC31-like protein 1) (SEC31-related protein A) (Web1-like protein)	COPII vesicle coat; COPII vesicle coating; ER to Golgi transport vesicle; ER to Golgi transport vesicle membrane; ER to Golgi vesicle-mediated transport; Golgi membrane; activation of signaling protein activity involved in unfolded protein response; antigen processing and presentation of exogenous peptide antigen via MHC class II; antigen processing and presentation of peptide antigen via MHC cla…
P48047	5	3	4.47834	1.94219	2.30582	0.0419587	0.238361		65	ATP synthase subunit O, mitochondrial (Oligomycin sensitivity conferral protein) (OSCP)	ATP biosynthetic process; ATP catabolic process; cellular metabolic process; drug binding; mitochondrial ATP synthesis coupled proton transport; mitochondrial inner membrane; mitochondrial proton-transporting ATP synthase complex; mitochondrion; plasma membrane; proton transport; proton-transporting ATP synthase activity, rotational mechanism; respiratory electron transport chain; small molecule …
P11177	5	2	3.90682	1.15722	3.37603	0.0422232	0.238594		105	Pyruvate dehydrogenase E1 component subunit beta, mitochondrial (PDHE1-B) (EC 1.2.4.1)	acetyl-CoA biosynthetic process from pyruvate; cellular metabolic process; glucose metabolic process; mitochondrial matrix; pyruvate dehydrogenase (acetyl-transferring) activity; pyruvate dehydrogenase activity; pyruvate dehydrogenase complex; pyruvate metabolic process; regulation of acetyl-CoA biosynthetic process from pyruvate; small molecule metabolic process; tricarboxylic acid cycle
P54920	5	1	1.60298	0.277896	5.76826	0.0426928	0.23973	65		Alpha-soluble NSF attachment protein (SNAP-alpha) (N-ethylmaleimide-sensitive factor attachment protein alpha)	SNARE complex disassembly; apical protein localization; brain development; cytosol; extracellular vesicular exosome; intra-Golgi vesicle-mediated transport; intracellular protein transport; membrane fusion; membrane organization; neuron differentiation; post-Golgi vesicle-mediated transport; regulation of synaptic vesicle priming; synaptic transmission, glutamatergic; synaptobrevin 2-SNAP-25-synt…
O75153	4	0	1.02101	0	#DIV/0!	0.0431479	0.23973			Clustered mitochondria protein homolog	cytoplasm; intracellular distribution of mitochondria
P48506	1	3	0.144341	1.20539	-8.35098	0.0432214	0.23973			Glutamate--cysteine ligase catalytic subunit (EC 6.3.2.2) (GCS heavy chain) (Gamma-ECS) (Gamma-glutamylcysteine synthetase)	ADP binding; ATP binding; L-ascorbic acid metabolic process; apoptotic mitochondrial changes; cell redox homeostasis; cellular nitrogen compound metabolic process; coenzyme binding; cysteine metabolic process; cytoplasm; cytosol; glutamate binding; glutamate metabolic process; glutamate-cysteine ligase activity; glutamate-cysteine ligase complex; glutathione biosynthetic process; glutathione deri…
Q16799	5	4	2.618	4.40218	-1.6815	0.0439906	0.23973			Reticulon-1 (Neuroendocrine-specific protein)	integral component of endoplasmic reticulum membrane; neuron differentiation
Q02818	4	1	1.47501	0.138948	10.6155	0.0444009	0.23973			Nucleobindin-1 (CALNUC)	DNA binding; Golgi apparatus; calcium ion binding; endoplasmic reticulum-Golgi intermediate compartment; extracellular space; extracellular vesicular exosome; membrane
Q13885	5	4	2.17357	8.34237	-3.83809	0.0447008	0.23973		14	Tubulin beta-2A chain (Tubulin beta class IIa)	'de novo' posttranslational protein folding; GTP binding; GTPase activity; cellular protein metabolic process; cytoplasm; extracellular vesicular exosome; microtubule; microtubule-based process; protein folding; protein polymerization; structural constituent of cytoskeleton
Q9BX68	5	1	1.29603	0.138948	9.32743	0.0448971	0.23973			Histidine triad nucleotide-binding protein 2, mitochondrial (HINT-2) (EC 3.-.-.-) (HINT-3) (HIT-17kDa) (PKCI-1-related HIT protein)	apoptotic process; hydrolase activity; mitochondrion; nucleotide binding; steroid biosynthetic process
P02545	5	2	5.65826	1.8976	2.98179	0.0449586	0.23973		15	Prelamin-A/C [Cleaved into: Lamin-A/C (70 kDa lamin) (Renal carcinoma antigen NY-REN-32)]	activation of signaling protein activity involved in unfolded protein response; apoptotic process; cellular component disassembly involved in execution phase of apoptosis; cellular protein metabolic process; cellular response to hypoxia; cytoplasm; cytosol; endoplasmic reticulum unfolded protein response; establishment or maintenance of microtubule cytoskeleton polarity; intermediate filament; la…
Q04695	5	0	1.15169	0	#DIV/0!	0.0450097	0.23973			Keratin, type I cytoskeletal 17 (39.1) (Cytokeratin-17) (CK-17) (Keratin-17) (K17)	MHC class II protein binding; MHC class II receptor activity; cell periphery; cytoplasm; epidermis development; extracellular vesicular exosome; intermediate filament; intermediate filament organization; keratinization; morphogenesis of an epithelium; positive regulation of cell growth; positive regulation of hair follicle development; positive regulation of translation; signal transduction; stru…
O00139	5	1	1.72915	0.416845	4.14818	0.0452225	0.23973			Kinesin-like protein KIF2A (Kinesin-2) (hK2)	ATP binding; antigen processing and presentation of exogenous peptide antigen via MHC class II; blood coagulation; cell differentiation; centrosome; cytosol; kinesin complex; metabolic process; microtubule; microtubule motor activity; microtubule-based movement; mitosis; mitotic cell cycle; mitotic spindle organization; motor activity; nervous system development; spindle pole
P80723	5	4	3.05972	7.1857	-2.34848	0.0452443	0.23973			Brain acid soluble protein 1 (22 kDa neuronal tissue-enriched acidic protein) (Neuronal axonal membrane protein NAP-22)	cell junction; cytoplasm; cytoskeleton; diaphragm development; extracellular vesicular exosome; glomerular visceral epithelial cell differentiation; gonad development; growth cone; mesenchymal to epithelial transition; metanephric mesenchyme development; negative regulation of transcription, DNA-templated; nuclear speck; nucleus; plasma membrane; positive regulation of heart growth; positive regu…
Q9UQ80	4	1	1.75596	0.277896	6.31876	0.0452727	0.23973			Proliferation-associated protein 2G4 (Cell cycle protein p38-2G4 homolog) (hG4-1) (ErbB3-binding protein 1)	DNA binding; cell cycle arrest; cell proliferation; cytoplasm; extracellular vesicular exosome; negative regulation of transcription, DNA-templated; nucleolus; nucleus; poly(A) RNA binding; rRNA processing; regulation of translation; ribonucleoprotein complex; sequence-specific DNA binding transcription factor activity; transcription, DNA-templated; ubiquitin protein ligase binding
Q96PY5	0	3	0	1.32102	0	0.0455997	0.23973			Formin-like protein 2 (Formin homology 2 domain-containing protein 2)	cortical actin cytoskeleton organization; cytoplasm; cytoskeleton organization; regulation of cell morphogenesis
Q96G97	4	0	1.2883	0	#DIV/0!	0.0456153	0.23973			Seipin (Bernardinelli-Seip congenital lipodystrophy type 2 protein)	cell death; fat cell differentiation; integral component of endoplasmic reticulum membrane; lipid catabolic process; lipid particle organization; lipid storage; negative regulation of lipid catabolic process
P07954	5	2	2.74823	0.740379	3.71192	0.0460751	0.23973			Fumarate hydratase, mitochondrial (Fumarase) (EC 4.2.1.2)	cellular metabolic process; cytoplasm; extracellular vesicular exosome; fumarate hydratase activity; fumarate metabolic process; homeostasis of number of cells within a tissue; mitochondrial matrix; mitochondrion; small molecule metabolic process; tricarboxylic acid cycle; tricarboxylic acid cycle enzyme complex
P05230	1	3	0.15391	1.20539	-7.83177	0.0462401	0.23973			Fibroblast growth factor 1 (FGF-1) (Acidic fibroblast growth factor) (aFGF) (Endothelial cell growth factor) (ECGF) (Heparin-binding growth factor 1) (HBGF-1)	Fc-epsilon receptor signaling pathway; S100 protein binding; anatomical structure morphogenesis; angiogenesis; branch elongation involved in ureteric bud branching; cell cortex; cellular response to heat; cytosol; epidermal growth factor receptor signaling pathway; extracellular region; extracellular space; fibroblast growth factor receptor binding; fibroblast growth factor receptor signaling pat…
O14828	1	3	0.15391	1.20539	-7.83177	0.0462401	0.23973			Secretory carrier-associated membrane protein 3 (Secretory carrier membrane protein 3)	Golgi membrane; extracellular vesicular exosome; integral component of membrane; post-Golgi vesicle-mediated transport; protein transport; response to retinoic acid
P30101	5	3	13.3966	6.19581	2.1622	0.0466139	0.240501	73	58	Protein disulfide-isomerase A3 (EC 5.3.4.1) (58 kDa glucose-regulated protein) (58 kDa microsomal protein) (p58) (Disulfide isomerase ER-60) (Endoplasmic reticulum resident protein 57) (ER protein 57) (ERp57) (Endoplasmic reticulum resident protein 60) (ER protein 60) (ERp60)	antigen processing and presentation of exogenous peptide antigen via MHC class I; antigen processing and presentation of exogenous peptide antigen via MHC class I, TAP-dependent; antigen processing and presentation of peptide antigen via MHC class I; cell redox homeostasis; cell surface; cellular protein metabolic process; cysteine-type endopeptidase activity; endoplasmic reticulum; endoplasmic r…
P30085	3	3	0.441721	2.29058	-5.18558	0.0469705	0.241175			UMP-CMP kinase (EC 2.7.4.14) (Deoxycytidylate kinase) (CK) (dCMP kinase) (Nucleoside-diphosphate kinase) (EC 2.7.4.6) (Uridine monophosphate/cytidine monophosphate kinase) (UMP/CMP kinase) (UMP/CMPK)	ATP binding; CDP biosynthetic process; UDP biosynthetic process; UMP biosynthetic process; UMP kinase activity; cytidylate kinase activity; cytoplasm; cytosol; dCDP biosynthetic process; dUDP biosynthetic process; extracellular vesicular exosome; nucleobase-containing small molecule interconversion; nucleobase-containing small molecule metabolic process; nucleolus; nucleoside diphosphate kinase a…
P62269	5	1	2.45912	0.138948	17.6981	0.0472365	0.241381			40S ribosomal protein S18 (Ke-3) (Ke3)	RNA metabolic process; SRP-dependent cotranslational protein targeting to membrane; cellular protein metabolic process; cytosol; cytosolic small ribosomal subunit; extracellular vesicular exosome; gene expression; mRNA metabolic process; nuclear-transcribed mRNA catabolic process, nonsense-mediated decay; poly(A) RNA binding; rRNA binding; ribosome; ribosome biogenesis; small ribosomal subunit; s…
P60880	5	4	3.30438	6.85964	-2.07592	0.0481314	0.244783			Synaptosomal-associated protein 25 (SNAP-25) (Super protein) (SUP) (Synaptosomal-associated 25 kDa protein)	SNARE complex; cell junction; cytoplasm; energy reserve metabolic process; glutamate secretion; growth cone; membrane; neuron projection; neurotransmitter secretion; neurotransmitter uptake; perinuclear region of cytoplasm; plasma membrane; regulation of insulin secretion; small molecule metabolic process; synapse; synaptic transmission; synaptic vesicle docking involved in exocytosis; synaptobre…
Q92499	4	1	1.3211	0.138948	9.50787	0.0487951	0.245527			ATP-dependent RNA helicase DDX1 (EC 3.6.4.13) (DEAD box protein 1) (DEAD box protein retinoblastoma) (DBP-RB)	ATP binding; ATP catabolic process; ATP-dependent helicase activity; DNA binding; DNA duplex unwinding; DNA/RNA helicase activity; RNA helicase activity; chromatin binding; cleavage body; cytoplasm; cytoplasmic stress granule; double-strand break repair; double-stranded RNA binding; exonuclease activity; multicellular organismal development; nuclease activity; nucleic acid phosphodiester bond hyd…
O43426	5	4	6.43422	3.86465	1.66489	0.0490419	0.245527			Synaptojanin-1 (EC 3.1.3.36) (Synaptic inositol 1,4,5-trisphosphate 5-phosphatase 1)	RNA binding; cytosol; inositol phosphate metabolic process; inositol-polyphosphate 5-phosphatase activity; nucleotide binding; phosphate-containing compound metabolic process; phosphatidylinositol biosynthetic process; phosphatidylinositol dephosphorylation; phosphatidylinositol-4,5-bisphosphate 5-phosphatase activity; phospholipid metabolic process; small molecule metabolic process; synaptic ves…
O60313	5	1	3.80472	0.972638	3.91176	0.0492515	0.245527			Dynamin-like 120 kDa protein, mitochondrial (EC 3.6.5.5) (Optic atrophy protein 1) [Cleaved into: Dynamin-like 120 kDa protein, form S1]	GTP binding; GTP catabolic process; GTPase activity; apoptotic process; axon transport of mitochondrion; cellular senescence; dendrite; inner mitochondrial membrane organization; integral component of membrane; magnesium ion binding; mitochondrial crista; mitochondrial fission; mitochondrial fusion; mitochondrial inner membrane; mitochondrial intermembrane space; mitochondrial outer membrane; mit…
Q99460	4	1	1.76466	0.138948	12.7001	0.0492927	0.245527			26S proteasome non-ATPase regulatory subunit 1 (26S proteasome regulatory subunit RPN2) (26S proteasome regulatory subunit S1) (26S proteasome subunit p112)	DNA damage response, signal transduction by p53 class mediator resulting in cell cycle arrest; G1/S transition of mitotic cell cycle; RNA metabolic process; anaphase-promoting complex-dependent proteasomal ubiquitin-dependent protein catabolic process; antigen processing and presentation of exogenous peptide antigen via MHC class I; antigen processing and presentation of exogenous peptide antigen…
P62081	4	2	2.06194	0.462483	4.45842	0.0500116	0.245527			40S ribosomal protein S7	90S preribosome; RNA binding; RNA metabolic process; SRP-dependent cotranslational protein targeting to membrane; cellular protein metabolic process; cytoplasm; cytosol; cytosolic small ribosomal subunit; gene expression; mRNA metabolic process; microtubule organizing center; nuclear-transcribed mRNA catabolic process, nonsense-mediated decay; nucleolus; nucleus; poly(A) RNA binding; rRNA process…
O60488	4	1	1.17492	0.138948	8.45585	0.0500411	0.245527			Long-chain-fatty-acid--CoA ligase 4 (EC 6.2.1.3) (Long-chain acyl-CoA synthetase 4) (LACS 4)	ATP binding; arachidonate-CoA ligase activity; cellular lipid metabolic process; cytoplasm; dendritic spine development; embryonic process involved in female pregnancy; endoplasmic reticulum membrane; extracellular vesicular exosome; fatty acid transport; integral component of membrane; lipid biosynthetic process; lipid metabolic process; lipid particle; long-chain fatty acid metabolic process; l…
P17980	4	1	1.17667	0.138948	8.46838	0.0506105	0.245527			26S protease regulatory subunit 6A (26S proteasome AAA-ATPase subunit RPT5) (Proteasome 26S subunit ATPase 3) (Proteasome subunit P50) (Tat-binding protein 1) (TBP-1)	ATP binding; ATP catabolic process; ATPase activity; DNA damage response, signal transduction by p53 class mediator resulting in cell cycle arrest; G1/S transition of mitotic cell cycle; RNA metabolic process; anaphase-promoting complex-dependent proteasomal ubiquitin-dependent protein catabolic process; antigen processing and presentation of exogenous peptide antigen via MHC class I; antigen pro…
P31937	5	1	1.4395	0.277896	5.17999	0.0506208	0.245527			3-hydroxyisobutyrate dehydrogenase, mitochondrial (HIBADH) (EC 1.1.1.31)	3-hydroxyisobutyrate dehydrogenase activity; NAD binding; branched-chain amino acid catabolic process; cellular nitrogen compound metabolic process; mitochondrial matrix; pentose-phosphate shunt; phosphogluconate dehydrogenase (decarboxylating) activity; small molecule metabolic process; valine catabolic process
Q12860	5	4	5.37808	9.60303	-1.78559	0.0511554	0.245527			Contactin-1 (Glycoprotein gp135) (Neural cell surface protein F3)	Notch signaling pathway; anchored component of membrane; axon guidance; carbohydrate binding; cell adhesion; cerebellum development; membrane; plasma membrane; positive regulation of gene expression; positive regulation of neuron projection development; positive regulation of sodium ion transport
P08237	5	3	4.33487	1.8276	2.37189	0.0515553	0.245527		135	6-phosphofructokinase, muscle type (EC 2.7.1.11) (Phosphofructo-1-kinase isozyme A) (PFK-A) (Phosphofructokinase-M) (Phosphofructokinase 1) (Phosphohexokinase)	6-phosphofructokinase activity; 6-phosphofructokinase complex; ATP binding; apical plasma membrane; carbohydrate metabolic process; carbohydrate phosphorylation; cytosol; fructose 6-phosphate metabolic process; fructose binding; glucose homeostasis; glucose metabolic process; glycolytic process; identical protein binding; kinase binding; metal ion binding; muscle cell cellular homeostasis; positi…
P06280	4	0	1.04189	0	#DIV/0!	0.0515686	0.245527			Alpha-galactosidase A (EC 3.2.1.22) (Alpha-D-galactosidase A) (Alpha-D-galactoside galactohydrolase) (Melibiase) (Agalsidase)	Golgi apparatus; alpha-galactosidase activity; catalytic activity; cytoplasm; extracellular region; galactoside binding; glycoside catabolic process; glycosphingolipid catabolic process; glycosphingolipid metabolic process; glycosylceramide catabolic process; hydrolase activity; lysosomal lumen; lysosome; negative regulation of nitric oxide biosynthetic process; negative regulation of nitric-oxid…
Q04760	4	1	1.32883	0.138948	9.56352	0.0518287	0.245527			Lactoylglutathione lyase (EC 4.4.1.5) (Aldoketomutase) (Glyoxalase I) (Glx I) (Ketone-aldehyde mutase) (Methylglyoxalase) (S-D-lactoylglutathione methylglyoxal lyase)	carbohydrate metabolic process; cytoplasm; extracellular vesicular exosome; glutathione metabolic process; lactoylglutathione lyase activity; methylglyoxal metabolic process; negative regulation of apoptotic process; osteoclast differentiation; regulation of transcription from RNA polymerase II promoter; zinc ion binding
P51970	4	1	1.32787	0.138948	9.55658	0.052066	0.245527			NADH dehydrogenase [ubiquinone] 1 alpha subcomplex subunit 8 (Complex I-19kD) (CI-19kD) (Complex I-PGIV) (CI-PGIV) (NADH-ubiquinone oxidoreductase 19 kDa subunit)	NADH dehydrogenase (ubiquinone) activity; cellular metabolic process; mitochondrial electron transport, NADH to ubiquinone; mitochondrial inner membrane; mitochondrial intermembrane space; mitochondrial respiratory chain complex I; mitochondrion; protein complex binding; respiratory electron transport chain; small molecule metabolic process
P29401	5	4	7.84807	17.5792	-2.23994	0.052184	0.245527		116	Transketolase (TK) (EC 2.2.1.1)	carbohydrate metabolic process; cofactor binding; cytosol; energy reserve metabolic process; extracellular vesicular exosome; glyceraldehyde-3-phosphate biosynthetic process; metal ion binding; nucleus; pentose-phosphate shunt; pentose-phosphate shunt, non-oxidative branch; peroxisome; protein homodimerization activity; regulation of growth; small molecule metabolic process; transketolase activit…
P09104	5	4	9.91189	19.6127	-1.97871	0.052496	0.245527		243	Gamma-enolase (EC 4.2.1.11) (2-phospho-D-glycerate hydro-lyase) (Enolase 2) (Neural enolase) (Neuron-specific enolase) (NSE)	carbohydrate metabolic process; cytosol; extracellular space; extracellular vesicular exosome; gluconeogenesis; glucose metabolic process; glycolytic process; magnesium ion binding; perikaryon; phosphopyruvate hydratase activity; phosphopyruvate hydratase complex; photoreceptor inner segment; plasma membrane; small molecule metabolic process
O75323	5	4	1.73959	2.84637	-1.63623	0.0526133	0.245527	69		Protein NipSnap homolog 2 (NipSnap2) (Glioblastoma-amplified sequence)	ATP biosynthetic process; integral component of plasma membrane; membrane; mitochondrion; negative regulation of ATP citrate synthase activity; oxidative phosphorylation
O95865	4	4	1.1758	4.49241	-3.82074	0.0533578	0.245527			N(G),N(G)-dimethylarginine dimethylaminohydrolase 2 (DDAH-2) (Dimethylarginine dimethylaminohydrolase 2) (EC 3.5.3.18) (DDAHII) (Dimethylargininase-2) (Protein G6a) (S-phase protein)	amino acid binding; arginine catabolic process; catalytic activity; citrulline metabolic process; dimethylargininase activity; extracellular vesicular exosome; mitochondrion; negative regulation of apoptotic process; nitric oxide biosynthetic process; nitric oxide mediated signal transduction; positive regulation of nitric oxide biosynthetic process
P29692	4	1	1.46631	0.277896	5.27647	0.0537796	0.245527		189	Elongation factor 1-delta (EF-1-delta) (Antigen NY-CO-4)	DNA binding; cellular protein metabolic process; cytoplasm; cytosol; eukaryotic translation elongation factor 1 complex; gene expression; nucleolus; nucleus; positive regulation of I-kappaB kinase/NF-kappaB signaling; regulation of transcription, DNA-templated; signal transducer activity; signal transduction; transcription, DNA-templated; translation; translation elongation factor activity; trans…
Q9UN36	5	4	2.30338	5.34842	-2.32199	0.0539072	0.245527			Protein NDRG2 (N-myc downstream-regulated gene 2 protein) (Protein Syld709613)	Golgi apparatus; Wnt signaling pathway; cell differentiation; centrosome; cytoplasm; cytosol; extracellular vesicular exosome; growth cone; microtubule organizing center; negative regulation of ERK1 and ERK2 cascade; negative regulation of cytokine production; negative regulation of smooth muscle cell proliferation; nucleus; perinuclear region of cytoplasm; regulation of platelet-derived growth f…
P40227	4	1	4.54927	0.972638	4.67725	0.0543264	0.245527			T-complex protein 1 subunit zeta (TCP-1-zeta) (Acute morphine dependence-related protein 2) (CCT-zeta-1) (HTR3) (Tcp20)	'de novo' posttranslational protein folding; ATP binding; acrosomal vesicle; binding of sperm to zona pellucida; cell body; cellular protein metabolic process; chaperonin-containing T-complex; cytoplasm; cytosol; extracellular vesicular exosome; microtubule; poly(A) RNA binding; protein folding; unfolded protein binding; zona pellucida receptor complex
Q08211	5	4	4.94191	2.98785	1.654	0.0543932	0.245527		193	ATP-dependent RNA helicase A (RHA) (EC 3.6.4.13) (DEAH box protein 9) (Leukophysin) (LKP) (Nuclear DNA helicase II) (NDH II)	ATP binding; ATP catabolic process; ATP-dependent DNA helicase activity; ATP-dependent RNA helicase activity; CRD-mediated mRNA stability complex; CRD-mediated mRNA stabilization; DNA binding; DNA duplex unwinding; RNA helicase activity; RNA polymerase II transcription factor binding; RNA splicing; cellular response to heat; centrosome; circadian rhythm; cytoplasm; cytosol; gene expression; innat…
P30520	0	3	0	1.45892	0	0.0546153	0.245527			Adenylosuccinate synthetase isozyme 2 (AMPSase 2) (AdSS 2) (EC 6.3.4.4) (Adenylosuccinate synthetase, acidic isozyme) (Adenylosuccinate synthetase, liver isozyme) (L-type adenylosuccinate synthetase) (IMP--aspartate ligase 2)	'de novo' AMP biosynthetic process; AMP biosynthetic process; GTP binding; GTP catabolic process; IMP metabolic process; adenylosuccinate synthase activity; aspartate metabolic process; cellular response to electrical stimulus; cytoplasm; cytosol; immune system process; magnesium ion binding; nucleobase-containing small molecule metabolic process; phosphate ion binding; plasma membrane; purine nu…
P11279	5	2	1.73959	0.670381	2.59492	0.0551055	0.245527	3		Lysosome-associated membrane glycoprotein 1 (LAMP-1) (Lysosome-associated membrane protein 1) (CD107 antigen-like family member A) (CD antigen CD107a)	Golgi to lysosome transport; alveolar lamellar body; autophagic cell death; autophagy; cytolytic granule; cytoplasm; dendrite; endosome membrane; enzyme binding; establishment of protein localization to organelle; external side of plasma membrane; extracellular vesicular exosome; granzyme-mediated apoptotic signaling pathway; integral component of plasma membrane; late endosome; lysosomal membran…
Q9UPA5	1	3	0.144341	1.83118	-12.6865	0.0552984	0.245527			Protein bassoon (Zinc finger protein 231)	cell junction; cytoplasm; cytoskeleton; dendrite; metal ion binding; neuron projection terminus; nucleus; presynaptic active zone; synaptic transmission
Q92828	4	1	1.92031	0.323534	5.93541	0.0560998	0.245527			Coronin-2A (IR10) (WD repeat-containing protein 2)	actin cytoskeleton; actin cytoskeleton organization; actin filament binding; intracellular signal transduction; transcriptional repressor complex
Q9P0J0	4	1	1.47318	0.277896	5.30117	0.0562287	0.245527			NADH dehydrogenase [ubiquinone] 1 alpha subcomplex subunit 13 (Cell death regulatory protein GRIM-19) (Complex I-B16.6) (CI-B16.6) (Gene associated with retinoic and interferon-induced mortality 19 protein) (GRIM-19) (Gene associated with retinoic and IFN-induced mortality 19 protein) (NADH-ubiquinone oxidoreductase B16.6 subunit)	ATP binding; NADH dehydrogenase (ubiquinone) activity; NADH dehydrogenase activity; apoptotic signaling pathway; cellular metabolic process; cytoplasm; extrinsic apoptotic signaling pathway; integral component of membrane; mitochondrial inner membrane; mitochondrial membrane; mitochondrial respiratory chain; mitochondrial respiratory chain complex I; mitochondrion; negative regulation of cell gro…
P19086	3	4	0.742679	1.66787	-2.24575	0.0581019	0.245527			Guanine nucleotide-binding protein G(z) subunit alpha (G(x) alpha chain) (Gz-alpha)	G-protein beta/gamma-subunit complex binding; G-protein coupled receptor signaling pathway; G-protein coupled serotonin receptor binding; GTP binding; GTPase activity; adenylate cyclase-inhibiting G-protein coupled receptor signaling pathway; adenylate cyclase-modulating G-protein coupled receptor signaling pathway; cytosol; endoplasmic reticulum; extrinsic component of cytoplasmic side of plasma…
Q96JE9	5	4	5.81439	10.3089	-1.773	0.0582612	0.245527		190	Microtubule-associated protein 6 (MAP-6) (Stable tubule-only polypeptide) (STOP)	Golgi apparatus; dendrite morphogenesis; lysosome localization; microtubule; microtubule cytoskeleton organization; perinuclear region of cytoplasm
P60201	5	4	10.6001	23.3905	-2.20663	0.0584077	0.245527	46		Myelin proteolipid protein (PLP) (Lipophilin)	axon ensheathment; cell death; cell maturation; central nervous system myelination; integral component of membrane; integrin-mediated signaling pathway; long-chain fatty acid biosynthetic process; myelin sheath; plasma membrane; positive regulation of gene expression; structural constituent of myelin sheath; structural molecule activity; substantia nigra development; synaptic transmission
P07814	4	2	4.57034	0.462483	9.88219	0.0587593	0.245527			Bifunctional glutamate/proline--tRNA ligase (Bifunctional aminoacyl-tRNA synthetase) (Cell proliferation-inducing gene 32 protein) (Glutamatyl-prolyl-tRNA synthetase) [Includes: Glutamate--tRNA ligase (EC 6.1.1.17) (Glutamyl-tRNA synthetase) (GluRS); Proline--tRNA ligase (EC 6.1.1.15) (Prolyl-tRNA synthetase)]	ATP binding; GAIT complex; RNA stem-loop binding; cellular response to interferon-gamma; cytoplasm; cytosol; gene expression; glutamate-tRNA ligase activity; glutamyl-tRNA aminoacylation; negative regulation of translation; proline-tRNA ligase activity; prolyl-tRNA aminoacylation; protein complex assembly; ribonucleoprotein complex; tRNA aminoacylation for protein translation
P01011	5	2	3.33841	1.06287	3.14095	0.0588788	0.245527			Alpha-1-antichymotrypsin (ACT) (Cell growth-inhibiting gene 24/25 protein) (Serpin A3) [Cleaved into: Alpha-1-antichymotrypsin His-Pro-less]	DNA binding; acute-phase response; blood microparticle; extracellular region; extracellular vesicular exosome; inflammatory response; intracellular; maintenance of gastrointestinal epithelium; negative regulation of endopeptidase activity; nucleus; regulation of lipid metabolic process; regulation of proteolysis; serine-type endopeptidase inhibitor activity
P06748	4	1	1.455	0.138948	10.4715	0.0599633	0.245527		123	Nucleophosmin (NPM) (Nucleolar phosphoprotein B23) (Nucleolar protein NO38) (Numatrin)	CENP-A containing nucleosome assembly at centromere; DNA repair; NF-kappaB binding; RNA binding; Tat protein binding; cell aging; centrosome; centrosome cycle; cytoplasm; cytosol; histone binding; intracellular protein transport; negative regulation of apoptotic process; negative regulation of cell proliferation; negative regulation of centrosome duplication; negative regulation of protein kinase…
P62333	4	1	0.877545	0.138948	6.31562	0.0599733	0.245527		266	26S protease regulatory subunit 10B (26S proteasome AAA-ATPase subunit RPT4) (Proteasome 26S subunit ATPase 6) (Proteasome subunit p42)	ATP binding; ATP catabolic process; ATPase activity; DNA damage response, signal transduction by p53 class mediator resulting in cell cycle arrest; G1/S transition of mitotic cell cycle; RNA metabolic process; anaphase-promoting complex-dependent proteasomal ubiquitin-dependent protein catabolic process; antigen processing and presentation of exogenous peptide antigen via MHC class I; antigen pro…
P27824	4	2	2.35343	0.601431	3.91305	0.0601374	0.245527	71		Calnexin (IP90) (Major histocompatibility complex class I antigen-binding protein p88) (p90)	aging; antigen processing and presentation of exogenous peptide antigen via MHC class II; antigen processing and presentation of peptide antigen via MHC class I; axon; calcium ion binding; cellular protein metabolic process; chaperone-mediated protein folding; clathrin-mediated endocytosis; dendrite cytoplasm; dendritic spine; endoplasmic reticulum; endoplasmic reticulum lumen; endoplasmic reticu…
O60888	4	1	0.878416	0.138948	6.32189	0.0603931	0.245527			Protein CutA (Acetylcholinesterase-associated protein) (Brain acetylcholinesterase putative membrane anchor)	enzyme binding; extracellular vesicular exosome; membrane; protein localization; response to metal ion
P54829	1	3	0.144341	1.94934	-13.5051	0.060595	0.245527			Tyrosine-protein phosphatase non-receptor type 5 (EC 3.1.3.48) (Neural-specific protein-tyrosine phosphatase) (Striatum-enriched protein-tyrosine phosphatase) (STEP)	endoplasmic reticulum membrane; integral component of membrane; phosphotyrosine binding; protein dephosphorylation; protein tyrosine phosphatase activity
P31939	5	4	1.58838	3.9397	-2.48032	0.0618178	0.245527			Bifunctional purine biosynthesis protein PURH [Includes: Phosphoribosylaminoimidazolecarboxamide formyltransferase (EC 2.1.2.3) (5-aminoimidazole-4-carboxamide ribonucleotide formyltransferase) (AICAR transformylase); IMP cyclohydrolase (EC 3.5.4.10) (ATIC) (IMP synthase) (Inosinicase)]	'de novo' IMP biosynthetic process; IMP cyclohydrolase activity; brainstem development; cerebellum development; cerebral cortex development; cytosol; dihydrofolate metabolic process; extracellular vesicular exosome; mitochondrion; nucleobase-containing compound metabolic process; nucleobase-containing small molecule metabolic process; nucleoside metabolic process; organ regeneration; phosphoribos…
Q04446	4	2	2.18995	0.462483	4.7352	0.0621003	0.245527			1,4-alpha-glucan-branching enzyme (EC 2.4.1.18) (Brancher enzyme) (Glycogen-branching enzyme)	1,4-alpha-glucan branching enzyme activity; carbohydrate metabolic process; cation binding; cytosol; extracellular vesicular exosome; generation of precursor metabolites and energy; glucose metabolic process; glycogen biosynthetic process; glycogen metabolic process; hydrolase activity, hydrolyzing O-glycosyl compounds; small molecule metabolic process
P51648	5	1	1.58568	0.416845	3.804	0.062312	0.245527			Fatty aldehyde dehydrogenase (EC 1.2.1.3) (Aldehyde dehydrogenase 10) (Aldehyde dehydrogenase family 3 member A2) (Microsomal aldehyde dehydrogenase)	aldehyde dehydrogenase (NAD) activity; aldehyde dehydrogenase [NAD(P)+] activity; cellular aldehyde metabolic process; central nervous system development; endoplasmic reticulum membrane; epidermis development; integral component of membrane; intracellular membrane-bounded organelle; long-chain-alcohol oxidase activity; long-chain-aldehyde dehydrogenase activity; medium-chain-aldehyde dehydrogenas…
P61353	4	1	0.885278	0.138948	6.37128	0.064028	0.245527			60S ribosomal protein L27	RNA metabolic process; SRP-dependent cotranslational protein targeting to membrane; cellular protein metabolic process; cytosol; cytosolic large ribosomal subunit; extracellular vesicular exosome; gene expression; mRNA metabolic process; nuclear-transcribed mRNA catabolic process, nonsense-mediated decay; poly(A) RNA binding; ribonucleoprotein complex; ribosome; structural constituent of ribosome…
P60033	4	4	2.19942	6.33519	-2.88039	0.0644838	0.245527			CD81 antigen (26 kDa cell surface protein TAPA-1) (Target of the antiproliferative antibody 1) (Tetraspanin-28) (Tspan-28) (CD antigen CD81)	MHC class II protein complex binding; activation of MAPK activity; cell proliferation; extracellular vesicular exosome; immunological synapse; integral component of plasma membrane; phosphatidylinositol biosynthetic process; phosphatidylinositol metabolic process; plasma membrane; positive regulation of 1-phosphatidylinositol 4-kinase activity; positive regulation of cell proliferation; positive …
Q9Y678	4	1	0.887985	0.138948	6.39076	0.065278	0.245527			Coatomer subunit gamma-1 (Gamma-1-coat protein) (Gamma-1-COP)	COPI coating of Golgi vesicle; COPI vesicle coat; Golgi membrane; cytosol; establishment of Golgi localization; intracellular protein transport; membrane organization; organelle transport along microtubule; retrograde vesicle-mediated transport, Golgi to ER; structural molecule activity
P46779	4	0	1.31337	0	#DIV/0!	0.0660283	0.245527			60S ribosomal protein L28	RNA binding; RNA metabolic process; SRP-dependent cotranslational protein targeting to membrane; cellular protein metabolic process; cytoplasm; cytosol; cytosolic large ribosomal subunit; extracellular vesicular exosome; gene expression; mRNA metabolic process; nuclear-transcribed mRNA catabolic process, nonsense-mediated decay; poly(A) RNA binding; structural constituent of ribosome; translation…
P49755	4	1	2.18453	0.323534	6.75209	0.0665222	0.245527		236	Transmembrane emp24 domain-containing protein 10 (21 kDa transmembrane-trafficking protein) (S31III125) (S31I125) (Tmp-21-I) (Transmembrane protein Tmp21) (p23) (p24 family protein delta-1) (p24delta1) (p24delta)	COPI coating of Golgi vesicle; COPI-coated vesicle; COPI-coated vesicle budding; COPII vesicle coating; ER to Golgi vesicle-mediated transport; Golgi apparatus; Golgi membrane; Golgi organization; beta-amyloid formation; cargo loading into vesicle; cis-Golgi network; endoplasmic reticulum; endoplasmic reticulum membrane; endoplasmic reticulum-Golgi intermediate compartment; endoplasmic reticulum-…
O43759	4	1	0.587898	0.138948	4.23106	0.0665499	0.245527			Synaptogyrin-1	cell junction; integral component of membrane; melanosome; protein targeting; regulation of long-term neuronal synaptic plasticity; regulation of short-term neuronal synaptic plasticity; synaptic vesicle membrane
P10109	4	1	0.587898	0.138948	4.23106	0.0665499	0.245527			Adrenodoxin, mitochondrial (Adrenal ferredoxin) (Ferredoxin-1) (Hepatoredoxin)	2 iron, 2 sulfur cluster binding; cholesterol metabolic process; electron carrier activity; hormone biosynthetic process; iron ion binding; mitochondrial matrix; mitochondrion; oxidation-reduction process; small molecule metabolic process; steroid biosynthetic process
Q15102	4	1	0.587898	0.138948	4.23106	0.0665499	0.245527			Platelet-activating factor acetylhydrolase IB subunit gamma (EC 3.1.1.47) (PAF acetylhydrolase 29 kDa subunit) (PAF-AH 29 kDa subunit) (PAF-AH subunit gamma) (PAFAH subunit gamma)	1-alkyl-2-acetylglycerophosphocholine esterase activity; brain development; cytosol; lipid catabolic process; lipid metabolic process; nervous system development; spermatogenesis
Q969L2	4	1	0.587898	0.138948	4.23106	0.0665499	0.245527			Protein MAL2	apical plasma membrane; endomembrane system; extracellular vesicular exosome; integral component of membrane; membrane raft; perinuclear region of cytoplasm
Q96CN7	4	1	0.587898	0.138948	4.23106	0.0665499	0.245527			Isochorismatase domain-containing protein 1	catalytic activity; peroxisome
O43390	4	1	0.587898	0.138948	4.23106	0.0665499	0.245527		179	Heterogeneous nuclear ribonucleoprotein R (hnRNP R)	RNA binding; RNA splicing; catalytic step 2 spliceosome; cytoplasm; gene expression; mRNA processing; mRNA splicing, via spliceosome; nucleoplasm; nucleotide binding; nucleus; poly(A) RNA binding; ribonucleoprotein complex; spliceosomal complex
O43920	4	1	0.587898	0.138948	4.23106	0.0665499	0.245527			NADH dehydrogenase [ubiquinone] iron-sulfur protein 5 (Complex I-15 kDa) (CI-15 kDa) (NADH-ubiquinone oxidoreductase 15 kDa subunit)	NADH dehydrogenase (ubiquinone) activity; cellular metabolic process; mitochondrial electron transport, NADH to ubiquinone; mitochondrial inner membrane; mitochondrial intermembrane space; mitochondrial respiratory chain complex I; mitochondrial respiratory chain complex I assembly; mitochondrion; respiratory electron transport chain; small molecule metabolic process
O75190	4	1	0.587898	0.138948	4.23106	0.0665499	0.245527			DnaJ homolog subfamily B member 6 (HHDJ1) (Heat shock protein J2) (HSJ-2) (MRJ) (MSJ-1)	ATPase activator activity; DNA binding; Z disc; actin cytoskeleton organization; chaperone binding; chorio-allantoic fusion; chorion development; cytoplasm; extracellular matrix organization; heat shock protein binding; intermediate filament organization; negative regulation of cysteine-type endopeptidase activity involved in apoptotic process; negative regulation of transcription, DNA-templated;…
O96005	4	1	0.587898	0.138948	4.23106	0.0665499	0.245527			Cleft lip and palate transmembrane protein 1	cell differentiation; external side of plasma membrane; integral component of plasma membrane; multicellular organismal development; regulation of T cell differentiation in thymus
P08134	4	1	0.587898	0.138948	4.23106	0.0665499	0.245527			Rho-related GTP-binding protein RhoC (Rho cDNA clone 9) (h9)	GTP binding; apical junction assembly; axon guidance; cleavage furrow; cytokinesis; cytosol; extracellular vesicular exosome; nucleus; plasma membrane; positive regulation of I-kappaB kinase/NF-kappaB signaling; regulation of small GTPase mediated signal transduction; signal transducer activity; small GTPase mediated signal transduction
P12694	4	1	0.587898	0.138948	4.23106	0.0665499	0.245527			2-oxoisovalerate dehydrogenase subunit alpha, mitochondrial (EC 1.2.4.4) (Branched-chain alpha-keto acid dehydrogenase E1 component alpha chain) (BCKDE1A) (BCKDH E1-alpha)	3-methyl-2-oxobutanoate dehydrogenase (2-methylpropanoyl-transferring) activity; alpha-ketoacid dehydrogenase activity; branched-chain amino acid catabolic process; carboxy-lyase activity; cellular nitrogen compound metabolic process; metal ion binding; mitochondrial alpha-ketoglutarate dehydrogenase complex; mitochondrial matrix; mitochondrion; small molecule metabolic process
P36405	4	1	0.587898	0.138948	4.23106	0.0665499	0.245527			ADP-ribosylation factor-like protein 3	GDP binding; GTP binding; GTPase activity; Golgi apparatus; Golgi membrane; centrosome; cilium morphogenesis; cytokinesis; cytoplasmic microtubule; extracellular vesicular exosome; intraciliary transport; kidney development; metal ion binding; microtubule binding; midbody; nucleus; photoreceptor cell development; photoreceptor connecting cilium; post-Golgi vesicle-mediated transport; primary cili…
P36873	4	1	0.587898	0.138948	4.23106	0.0665499	0.245527			Serine/threonine-protein phosphatase PP1-gamma catalytic subunit (PP-1G) (EC 3.1.3.16) (Protein phosphatase 1C catalytic subunit)	MLL5-L complex; PTW/PP1 phosphatase complex; cell division; cleavage furrow; condensed chromosome kinetochore; cytoplasm; cytosol; glycogen metabolic process; metal ion binding; midbody; mitochondrial outer membrane; mitochondrion; mitotic cell cycle; negative regulation of transforming growth factor beta receptor signaling pathway; nuclear speck; nucleolus; nucleus; phosphoprotein phosphatase ac…
P41091	4	1	0.587898	0.138948	4.23106	0.0665499	0.245527			Eukaryotic translation initiation factor 2 subunit 3 (Eukaryotic translation initiation factor 2 subunit gamma X) (eIF-2-gamma X) (eIF-2gX)	GTP binding; GTP catabolic process; GTPase activity; cellular protein metabolic process; cytosol; extracellular vesicular exosome; gene expression; translation; translation factor activity, nucleic acid binding; translation initiation factor activity; translational initiation
P62244	4	1	0.587898	0.138948	4.23106	0.0665499	0.245527			40S ribosomal protein S15a	RNA binding; RNA metabolic process; SRP-dependent cotranslational protein targeting to membrane; cellular protein metabolic process; cytoplasm; cytosol; cytosolic small ribosomal subunit; extracellular vesicular exosome; gene expression; mRNA metabolic process; nuclear-transcribed mRNA catabolic process, nonsense-mediated decay; poly(A) RNA binding; positive regulation of cell cycle; positive reg…
P62701	4	1	0.587898	0.138948	4.23106	0.0665499	0.245527			40S ribosomal protein S4, X isoform (SCR10) (Single copy abundant mRNA protein)	RNA metabolic process; SRP-dependent cotranslational protein targeting to membrane; cellular protein metabolic process; cytosol; cytosolic small ribosomal subunit; extracellular vesicular exosome; gene expression; mRNA metabolic process; multicellular organismal development; nuclear-transcribed mRNA catabolic process, nonsense-mediated decay; poly(A) RNA binding; polysome; positive regulation of …
P62854	4	1	0.587898	0.138948	4.23106	0.0665499	0.245527			40S ribosomal protein S26	RNA metabolic process; SRP-dependent cotranslational protein targeting to membrane; cellular protein metabolic process; cytoplasm; cytosol; cytosolic small ribosomal subunit; extracellular vesicular exosome; gene expression; mRNA binding; mRNA metabolic process; negative regulation of RNA splicing; nuclear-transcribed mRNA catabolic process, nonsense-mediated decay; nucleolus; poly(A) RNA binding…
P84098	4	1	0.587898	0.138948	4.23106	0.0665499	0.245527			60S ribosomal protein L19	RNA binding; RNA metabolic process; SRP-dependent cotranslational protein targeting to membrane; cellular protein metabolic process; cytoplasm; cytosol; cytosolic large ribosomal subunit; gene expression; mRNA metabolic process; nuclear-transcribed mRNA catabolic process, nonsense-mediated decay; nucleolus; poly(A) RNA binding; structural constituent of ribosome; translation; translational elonga…
Q01844	4	1	0.587898	0.138948	4.23106	0.0665499	0.245527			RNA-binding protein EWS (EWS oncogene) (Ewing sarcoma breakpoint region 1 protein)	RNA binding; cytoplasm; identical protein binding; nucleotide binding; nucleus; plasma membrane; poly(A) RNA binding; regulation of transcription, DNA-templated; transcription, DNA-templated; zinc ion binding
Q13155	4	1	0.587898	0.138948	4.23106	0.0665499	0.245527			Aminoacyl tRNA synthase complex-interacting multifunctional protein 2 (Multisynthase complex auxiliary component p38) (Protein JTV-1)	Type II pneumocyte differentiation; apoptotic process; cytosol; gene expression; negative regulation of cell proliferation; nucleus; positive regulation of protein ubiquitination; tRNA aminoacylation for protein translation
Q15165	4	1	0.587898	0.138948	4.23106	0.0665499	0.245527			Serum paraoxonase/arylesterase 2 (PON 2) (EC 3.1.1.2) (EC 3.1.1.81) (Aromatic esterase 2) (A-esterase 2) (Serum aryldialkylphosphatase 2)	aromatic compound catabolic process; arylesterase activity; extracellular region; identical protein binding; lysosome; metal ion binding; mitochondrion; nucleus; plasma membrane; response to oxidative stress
Q16775	4	1	0.587898	0.138948	4.23106	0.0665499	0.245527			Hydroxyacylglutathione hydrolase, mitochondrial (EC 3.1.2.6) (Glyoxalase II) (Glx II)	cytoplasm; glutathione biosynthetic process; hydroxyacylglutathione hydrolase activity; mitochondrial matrix; zinc ion binding
Q53HC9	4	1	0.587898	0.138948	4.23106	0.0665499	0.245527			Protein TSSC1 (Tumor-suppressing STF cDNA 1 protein) (Tumor-suppressing subchromosomal transferable fragment candidate gene 1 protein)	0
Q969X5	4	1	0.587898	0.138948	4.23106	0.0665499	0.245527			Endoplasmic reticulum-Golgi intermediate compartment protein 1 (ER-Golgi intermediate compartment 32 kDa protein) (ERGIC-32)	ER to Golgi vesicle-mediated transport; Golgi membrane; endoplasmic reticulum membrane; endoplasmic reticulum-Golgi intermediate compartment; endoplasmic reticulum-Golgi intermediate compartment membrane; integral component of membrane
Q96DA6	4	1	0.587898	0.138948	4.23106	0.0665499	0.245527			Mitochondrial import inner membrane translocase subunit TIM14 (DnaJ homolog subfamily C member 19)	cellular protein metabolic process; genitalia development; integral component of membrane; mitochondrial inner membrane; mitochondrion; protein folding; protein targeting to mitochondrion; visual perception
Q9GZT8	4	1	0.587898	0.138948	4.23106	0.0665499	0.245527			Putative GTP cyclohydrolase 1 type 2 NIF3L1 (EC 3.5.4.16) (Amyotrophic lateral sclerosis 2 chromosomal region candidate gene 1 protein) (GTP cyclohydrolase I) (NIF3-like protein 1)	7,8-dihydroneopterin 3'-triphosphate biosynthetic process; GTP binding; GTP cyclohydrolase I activity; cytoplasm; metal ion binding; mitochondrion; positive regulation of transcription, DNA-templated; transcription factor binding
Q9H9F9	4	1	0.587898	0.138948	4.23106	0.0665499	0.245527			Actin-related protein 5 (hARP5) (Sarcoma antigen NY-SAR-16)	DNA recombination; Ino80 complex; UV-damage excision repair; cytoplasm; double-strand break repair; nucleus; regulation of transcription, DNA-templated; transcription, DNA-templated
Q9Y3B3	4	1	0.587898	0.138948	4.23106	0.0665499	0.245527			Transmembrane emp24 domain-containing protein 7 (p24 family protein gamma-3) (p24gamma3) (p27)	COPI vesicle coat; COPII vesicle coat; Golgi apparatus; endoplasmic reticulum; endoplasmic reticulum membrane; endoplasmic reticulum-Golgi intermediate compartment; endoplasmic reticulum-Golgi intermediate compartment membrane; integral component of membrane; protein transport
O43242	4	1	1.1758	0.277896	4.23106	0.0665499	0.245527			26S proteasome non-ATPase regulatory subunit 3 (26S proteasome regulatory subunit RPN3) (26S proteasome regulatory subunit S3) (Proteasome subunit p58)	DNA damage response, signal transduction by p53 class mediator resulting in cell cycle arrest; G1/S transition of mitotic cell cycle; RNA metabolic process; anaphase-promoting complex-dependent proteasomal ubiquitin-dependent protein catabolic process; antigen processing and presentation of exogenous peptide antigen via MHC class I; antigen processing and presentation of exogenous peptide antigen…
P49720	4	1	0.587898	0.138948	4.23106	0.0665499	0.245527			Proteasome subunit beta type-3 (EC 3.4.25.1) (Proteasome chain 13) (Proteasome component C10-II) (Proteasome theta chain)	DNA damage response, signal transduction by p53 class mediator resulting in cell cycle arrest; G1/S transition of mitotic cell cycle; Golgi apparatus; RNA metabolic process; actin cytoskeleton; anaphase-promoting complex-dependent proteasomal ubiquitin-dependent protein catabolic process; antigen processing and presentation of exogenous peptide antigen via MHC class I; antigen processing and pres…
P61916	4	1	0.587898	0.138948	4.23106	0.0665499	0.245527			Epididymal secretory protein E1 (Human epididymis-specific protein 1) (He1) (Niemann-Pick disease type C2 protein)	cholesterol binding; cholesterol efflux; cholesterol homeostasis; cholesterol metabolic process; cholesterol transport; endoplasmic reticulum; enzyme binding; extracellular region; glycolipid transport; intracellular cholesterol transport; intracellular sterol transport; lysosome; phospholipid transport; regulation of isoprenoid metabolic process; response to virus
Q16595	4	1	0.587898	0.138948	4.23106	0.0665499	0.245527			Frataxin, mitochondrial (EC 1.16.3.1) (Friedreich ataxia protein) (Fxn) [Cleaved into: Frataxin intermediate form (i-FXN); Frataxin(56-210) (m56-FXN); Frataxin(78-210) (d-FXN) (m78-FXN); Frataxin mature form (Frataxin(81-210)) (m81-FXN)]	2 iron, 2 sulfur cluster binding; adult walking behavior; aerobic respiration; cellular iron ion homeostasis; cellular response to hydrogen peroxide; cytosol; embryo development ending in birth or egg hatching; ferric iron binding; ferrous iron binding; ferroxidase activity; heme biosynthetic process; ion transport; iron chaperone activity; iron incorporation into metallo-sulfur cluster; iron-sul…
Q8IYT4	4	1	0.587898	0.138948	4.23106	0.0665499	0.245527			Katanin p60 ATPase-containing subunit A-like 2 (Katanin p60 subunit A-like 2) (EC 3.6.4.3) (p60 katanin-like 2)	ATP binding; cytoplasm; microtubule; microtubule severing; microtubule-severing ATPase activity
Q96JD6	4	1	0.587898	0.138948	4.23106	0.0665499	0.245527			1,5-anhydro-D-fructose reductase (AF reductase) (EC 1.1.1.263) (Aldo-keto reductase family 1 member C-like protein 2) (Aldo-keto reductase family 1 member E2) (LoopADR) (Testis-specific protein) (hTSP)	1,5-anhydro-D-fructose reductase activity; cytoplasm
Q9UBW8	4	1	0.587898	0.138948	4.23106	0.0665499	0.245527			COP9 signalosome complex subunit 7a (SGN7a) (Signalosome subunit 7a) (Dermal papilla-derived protein 10) (JAB1-containing signalosome subunit 7a)	COP9 signalosome; cullin deneddylation; cytoplasm
Q9Y4I1	5	4	5.22466	2.68615	1.94504	0.0666694	0.245527			Unconventional myosin-Va (Dilute myosin heavy chain, non-muscle) (Myosin heavy chain 12) (Myosin-12) (Myoxin)	ATP binding; Golgi apparatus; actin filament-based movement; actomyosin; anagen; calcium ion binding; cellular protein metabolic process; cellular response to insulin stimulus; cytoplasm; endoplasmic reticulum localization; exocytosis; growth cone; insulin secretion; insulin-responsive compartment; intermediate filament; locomotion involved in locomotory behavior; long-chain fatty acid biosynthet…
O95989	5	2	1.73959	0.716019	2.42953	0.0694228	0.251775			Diphosphoinositol polyphosphate phosphohydrolase 1 (DIPP-1) (EC 3.6.1.52) (Diadenosine 5',5'''-P1,P6-hexaphosphate hydrolase 1) (EC 3.6.1.-) (Nucleoside diphosphate-linked moiety X motif 3) (Nudix motif 3)	cell-cell signaling; cytosol; diadenosine polyphosphate catabolic process; diphosphoinositol polyphosphate catabolic process; diphosphoinositol-polyphosphate diphosphatase activity; inositol diphosphate tetrakisphosphate diphosphatase activity; inositol phosphate metabolic process; inositol-1,5-bisdiphosphate-2,3,4,6-tetrakisphosphate 1-diphosphatase activity; inositol-1,5-bisdiphosphate-2,3,4,6-…
P49368	4	2	3.96737	1.01828	3.89616	0.0694879	0.251775			T-complex protein 1 subunit gamma (TCP-1-gamma) (CCT-gamma) (hTRiC5)	'de novo' posttranslational protein folding; ATP binding; binding of sperm to zona pellucida; cell body; cellular protein metabolic process; chaperonin-containing T-complex; cytoplasm; cytoskeleton; cytosol; extracellular vesicular exosome; microtubule; plasma membrane; poly(A) RNA binding; protein folding; unfolded protein binding; zona pellucida receptor complex
Q96KP4	5	4	3.94867	6.94272	-1.75824	0.0699226	0.251775		82	Cytosolic non-specific dipeptidase (EC 3.4.13.18) (CNDP dipeptidase 2) (Glutamate carboxypeptidase-like protein 1) (Peptidase A)	carboxypeptidase activity; cellular nitrogen compound metabolic process; cytosol; dipeptidase activity; extracellular vesicular exosome; glutathione biosynthetic process; glutathione derivative biosynthetic process; metal ion binding; metallopeptidase activity; small molecule metabolic process; sulfur amino acid metabolic process; tripeptidase activity; xenobiotic metabolic process
Q02543	5	2	2.59303	0.601431	4.31143	0.0700358	0.251775			60S ribosomal protein L18a	RNA binding; RNA metabolic process; SRP-dependent cotranslational protein targeting to membrane; cellular protein metabolic process; cytosol; cytosolic large ribosomal subunit; gene expression; mRNA metabolic process; nuclear-transcribed mRNA catabolic process, nonsense-mediated decay; poly(A) RNA binding; structural constituent of ribosome; translation; translational elongation; translational in…
P02760	4	0	1.15353	0	#DIV/0!	0.0700544	0.251775			Protein AMBP [Cleaved into: Alpha-1-microglobulin (Protein HC) (Alpha-1 microglycoprotein) (Complex-forming glycoprotein heterogeneous in charge); Inter-alpha-trypsin inhibitor light chain (ITI-LC) (Bikunin) (EDC1) (HI-30) (Uronic-acid-rich protein); Trypstatin]	IgA binding; blood microparticle; calcium channel inhibitor activity; calcium oxalate binding; cell adhesion; cell surface; extracellular region; extracellular vesicular exosome; female pregnancy; heme binding; heme catabolic process; intracellular membrane-bounded organelle; negative regulation of JNK cascade; negative regulation of endopeptidase activity; negative regulation of immune response;…
P13637	5	4	11.02	16.5554	-1.50231	0.0709172	0.251775	48	239	Sodium/potassium-transporting ATPase subunit alpha-3 (Na(+)/K(+) ATPase alpha-3 subunit) (EC 3.6.3.9) (Na(+)/K(+) ATPase alpha(III) subunit) (Sodium pump subunit alpha-3)	ATP binding; ATP biosynthetic process; Golgi apparatus; adult locomotory behavior; axon; dendritic spine head; dendritic spine neck; endoplasmic reticulum; integral component of membrane; ion transmembrane transport; ionotropic glutamate receptor signaling pathway; memory; metal ion binding; myelin sheath; nucleus; plasma membrane; response to drug; sodium ion transmembrane transport; sodium:pota…
P83731	4	1	1.31656	0.138948	9.47517	0.0713758	0.251775			60S ribosomal protein L24 (60S ribosomal protein L30)	RNA binding; RNA metabolic process; SRP-dependent cotranslational protein targeting to membrane; cellular protein metabolic process; cytosol; cytosolic large ribosomal subunit; extracellular vesicular exosome; gene expression; mRNA metabolic process; nuclear-transcribed mRNA catabolic process, nonsense-mediated decay; poly(A) RNA binding; structural constituent of ribosome; translation; translati…
Q9UNW9	4	0	1.46999	0	#DIV/0!	0.0720163	0.251775		238	RNA-binding protein Nova-2 (Astrocytic NOVA1-like RNA-binding protein) (Neuro-oncological ventral antigen 2)	RNA binding; nucleus; poly(A) RNA binding
P61247	4	1	1.92215	0.277896	6.91677	0.072539	0.251775			40S ribosomal protein S3a (v-fos transformation effector protein) (Fte-1)	RNA binding; RNA metabolic process; SRP-dependent cotranslational protein targeting to membrane; cell differentiation; cellular protein metabolic process; cytoplasm; cytoplasmic translation; cytosol; cytosolic small ribosomal subunit; extracellular vesicular exosome; gene expression; mRNA metabolic process; negative regulation of apoptotic process; nuclear-transcribed mRNA catabolic process, nons…
P13716	5	2	1.59525	0.531433	3.00178	0.0727046	0.251775			Delta-aminolevulinic acid dehydratase (ALADH) (EC 4.2.1.24) (Porphobilinogen synthase)	catalytic activity; cellular response to interleukin-4; cytosol; heme biosynthetic process; identical protein binding; lead ion binding; porphobilinogen synthase activity; porphyrin-containing compound metabolic process; protein homooligomerization; protoporphyrinogen IX biosynthetic process; small molecule metabolic process; zinc ion binding
P62899	5	2	1.58568	0.531433	2.98378	0.0729647	0.251775			60S ribosomal protein L31	RNA binding; RNA metabolic process; SRP-dependent cotranslational protein targeting to membrane; cellular protein metabolic process; cytosol; cytosolic large ribosomal subunit; extracellular vesicular exosome; gene expression; mRNA metabolic process; nuclear-transcribed mRNA catabolic process, nonsense-mediated decay; poly(A) RNA binding; structural constituent of ribosome; translation; translati…
Q4J6C6	5	2	1.72828	0.462483	3.73695	0.0732965	0.251775			Prolyl endopeptidase-like (EC 3.4.21.-) (Prolylendopeptidase-like)	cytosol; serine-type endopeptidase activity; serine-type exopeptidase activity
P39023	4	2	1.75325	0.462483	3.79096	0.0734722	0.251775			60S ribosomal protein L3 (HIV-1 TAR RNA-binding protein B) (TARBP-B)	RNA binding; RNA metabolic process; SRP-dependent cotranslational protein targeting to membrane; cellular protein metabolic process; cellular response to interleukin-4; cytoplasm; cytosol; cytosolic large ribosomal subunit; extracellular vesicular exosome; gene expression; mRNA metabolic process; nuclear-transcribed mRNA catabolic process, nonsense-mediated decay; nucleolus; nucleus; poly(A) RNA …
Q8N573	3	4	0.739101	2.50156	-3.3846	0.0735497	0.251775			Oxidation resistance protein 1	adult walking behavior; cell wall macromolecule catabolic process; cellular response to hydroperoxide; mitochondrion; negative regulation of neuron apoptotic process; nucleolus; oxidoreductase activity; response to oxidative stress
P02042	5	1	1.44037	0.277896	5.18312	0.0753599	0.251775			Hemoglobin subunit delta (Delta-globin) (Hemoglobin delta chain)	blood coagulation; blood microparticle; cytosol; heme binding; hemoglobin complex; iron ion binding; oxygen binding; oxygen transporter activity
P26440	5	3	2.18131	1.20539	1.80963	0.0755887	0.251775			Isovaleryl-CoA dehydrogenase, mitochondrial (IVD) (EC 1.3.8.4)	branched-chain amino acid catabolic process; cellular nitrogen compound metabolic process; flavin adenine dinucleotide binding; isovaleryl-CoA dehydrogenase activity; leucine catabolic process; mitochondrial matrix; small molecule metabolic process
P61981	5	4	6.08316	9.28917	-1.52703	0.0758047	0.251775		114	14-3-3 protein gamma (Protein kinase C inhibitor protein 1) (KCIP-1) [Cleaved into: 14-3-3 protein gamma, N-terminally processed]	G2/M transition of mitotic cell cycle; apoptotic process; cellular response to insulin stimulus; cytoplasmic vesicle membrane; cytosol; extracellular vesicular exosome; insulin-like growth factor receptor binding; intrinsic apoptotic signaling pathway; membrane organization; mitotic cell cycle; negative regulation of protein kinase activity; negative regulation of protein serine/threonine kinase …
Q9UQM7	5	4	3.63763	1.94577	1.86951	0.0759224	0.251775		163	Calcium/calmodulin-dependent protein kinase type II subunit alpha (CaM kinase II subunit alpha) (CaMK-II subunit alpha) (EC 2.7.11.17)	ATP binding; G1/S transition of mitotic cell cycle; calcium ion transport; calmodulin-dependent protein kinase activity; cell junction; cytokine-mediated signaling pathway; cytosol; endocytic vesicle membrane; interferon-gamma-mediated signaling pathway; kinase activity; nucleoplasm; plasma membrane; positive regulation of NF-kappaB transcription factor activity; presynaptic membrane; protein aut…
O95433	4	1	0.731368	0.138948	5.2636	0.0761709	0.251775			Activator of 90 kDa heat shock protein ATPase homolog 1 (AHA1) (p38)	ATPase activator activity; chaperone binding; cytoplasm; cytosol; endoplasmic reticulum; extracellular vesicular exosome; positive regulation of ATPase activity; response to stress
Q6PML9	4	1	0.731368	0.138948	5.2636	0.0761709	0.251775			Zinc transporter 9 (ZnT-9) (Human embryonic lung protein) (HuEL) (Solute carrier family 30 member 9)	cation transmembrane transporter activity; chromatin binding; cytoskeleton; integral component of membrane; ligand-dependent nuclear receptor transcription coactivator activity; nucleotide-excision repair; nucleus; positive regulation of transcription from RNA polymerase II promoter; sequence-specific DNA binding transcription factor activity; transcription, DNA-templated; zinc ion transport
Q9GZT3	4	1	0.731368	0.138948	5.2636	0.0761709	0.251775			SRA stem-loop-interacting RNA-binding protein, mitochondrial	mitochondrion; negative regulation of mitochondrial RNA catabolic process; nucleotide binding; nucleus; poly(A) RNA binding; regulation of transcription, DNA-templated; ribonucleoprotein complex; transcription, DNA-templated
Q9HD45	4	1	0.731368	0.138948	5.2636	0.0761709	0.251775			Transmembrane 9 superfamily member 3 (EP70-P-iso) (SM-11044-binding protein)	integral component of membrane
P10644	4	4	0.877545	3.02991	-3.45271	0.0762912	0.251775			cAMP-dependent protein kinase type I-alpha regulatory subunit (Tissue-specific extinguisher 1) (TSE1) [Cleaved into: cAMP-dependent protein kinase type I-alpha regulatory subunit, N-terminally processed]	AMP-activated protein kinase complex; activation of phospholipase C activity; activation of protein kinase A activity; blood coagulation; cAMP binding; cAMP-dependent protein kinase complex; cAMP-dependent protein kinase inhibitor activity; cAMP-dependent protein kinase regulator activity; cardiac muscle cell proliferation; cellular response to glucagon stimulus; cytosol; energy reserve metabolic…
P53621	4	1	2.93726	0.277896	10.5696	0.0763333	0.251775			Coatomer subunit alpha (Alpha-coat protein) (Alpha-COP) (HEP-COP) (HEPCOP) [Cleaved into: Xenin (Xenopsin-related peptide); Proxenin]	COPI coating of Golgi vesicle; COPI vesicle coat; cytoplasm; cytosol; extracellular space; extracellular vesicular exosome; intracellular protein transport; membrane organization; pancreatic juice secretion; retrograde vesicle-mediated transport, Golgi to ER; structural molecule activity
O75223	5	1	1.15169	0.138948	8.28862	0.0767316	0.251775			Gamma-glutamylcyclotransferase (EC 2.3.2.4) (Cytochrome c-releasing factor 21)	cytosol; extracellular vesicular exosome; gamma-glutamylcyclotransferase activity; glutathione biosynthetic process; glutathione derivative biosynthetic process; protein homodimerization activity; release of cytochrome c from mitochondria; small molecule metabolic process; xenobiotic metabolic process
P01210	5	1	1.15169	0.138948	8.28862	0.0767316	0.251775			Proenkephalin-A [Cleaved into: Synenkephalin; Met-enkephalin (Opioid growth factor) (OGF); PENK(114-133); PENK(143-183); Met-enkephalin-Arg-Gly-Leu; Leu-enkephalin; PENK(237-258); Met-enkephalin-Arg-Phe]	aggressive behavior; behavioral fear response; extracellular region; locomotory behavior; neuropeptide hormone activity; neuropeptide signaling pathway; sensory perception of pain; signal transduction; startle response
P49802	5	1	1.15169	0.138948	8.28862	0.0767316	0.251775			Regulator of G-protein signaling 7 (RGS7)	G-protein beta-subunit binding; G-protein coupled receptor signaling pathway; GTPase activator activity; cytoplasm; cytosol; dendrite terminus; heterotrimeric G-protein complex; intracellular signal transduction; nucleus; plasma membrane; positive regulation of GTPase activity; signal transducer activity; termination of G-protein coupled receptor signaling pathway
Q8NBU5	5	1	1.15169	0.138948	8.28862	0.0767316	0.251775			ATPase family AAA domain-containing protein 1 (EC 3.6.1.3) (Thorase)	ATP binding; ATPase activity; cell junction; learning; memory; mitochondrion; negative regulation of synaptic transmission, glutamatergic; peroxisomal membrane; positive regulation of receptor internalization; postsynaptic membrane
O14548	5	1	1.15169	0.138948	8.28862	0.0767316	0.251775			Cytochrome c oxidase subunit 7A-related protein, mitochondrial (COX7a-related protein) (Cytochrome c oxidase subunit VIIa-related protein) (EB1)	cellular metabolic process; cytochrome-c oxidase activity; hydrogen ion transmembrane transport; mitochondrial inner membrane; mitochondrial respiratory chain; respiratory electron transport chain; small molecule metabolic process
P05109	5	1	1.15169	0.138948	8.28862	0.0767316	0.251775			Protein S100-A8 (Calgranulin-A) (Calprotectin L1L subunit) (Cystic fibrosis antigen) (CFAG) (Leukocyte L1 complex light chain) (Migration inhibitory factor-related protein 8) (MRP-8) (p8) (S100 calcium-binding protein A8) (Urinary stone protein band A) [Cleaved into: Protein S100-A8, N-terminally processed]	RAGE receptor binding; Toll-like receptor 4 binding; activation of cysteine-type endopeptidase activity involved in apoptotic process; acute inflammatory response; arachidonic acid binding; autophagy; calcium ion binding; chemokine production; chronic inflammatory response; cytokine production; cytoskeleton; cytosol; defense response to bacterium; defense response to fungus; extracellular region;…
Q8N6N7	5	1	1.15169	0.138948	8.28862	0.0767316	0.251775			Acyl-CoA-binding domain-containing protein 7	fatty-acyl-CoA binding; lipid binding
P68402	4	1	0.732239	0.138948	5.26987	0.0769751	0.251775			Platelet-activating factor acetylhydrolase IB subunit beta (EC 3.1.1.47) (PAF acetylhydrolase 30 kDa subunit) (PAF-AH 30 kDa subunit) (PAF-AH subunit beta) (PAFAH subunit beta)	1-alkyl-2-acetylglycerophosphocholine esterase activity; brain development; cytoplasm; cytosol; extracellular vesicular exosome; lipid catabolic process; lipid metabolic process; nucleolus; plasma membrane; positive regulation of macroautophagy; spermatogenesis
P31689	4	2	1.61935	0.462483	3.50143	0.0774678	0.251775			DnaJ homolog subfamily A member 1 (DnaJ protein homolog 2) (HSDJ) (Heat shock 40 kDa protein 4) (Heat shock protein J2) (HSJ-2) (Human DnaJ protein 2) (hDj-2)	ATP binding; androgen receptor signaling pathway; extracellular vesicular exosome; low-density lipoprotein particle receptor binding; membrane; metal ion binding; protein folding; response to heat; response to unfolded protein; sperm motility; spermatogenesis
Q9BS26	4	1	2.3543	0.555793	4.23593	0.0776761	0.251775			Endoplasmic reticulum resident protein 44 (ER protein 44) (ERp44) (Thioredoxin domain-containing protein 4)	cell redox homeostasis; cell surface; endoplasmic reticulum lumen; endoplasmic reticulum membrane; endoplasmic reticulum-Golgi intermediate compartment; extracellular vesicular exosome; glycoprotein metabolic process; protein disulfide isomerase activity; protein folding; response to endoplasmic reticulum stress; response to unfolded protein
O94919	5	4	2.33019	4.18818	-1.79736	0.0777298	0.251775			Endonuclease domain-containing 1 protein (EC 3.1.30.-)	endonuclease activity; extracellular region; hydrolase activity; metal ion binding; nucleic acid binding
P56192	4	0	2.3889	0	#DIV/0!	0.0781949	0.251775			Methionine--tRNA ligase, cytoplasmic (EC 6.1.1.10) (Methionyl-tRNA synthetase) (MetRS)	ATP binding; cytoplasm; cytosol; extracellular vesicular exosome; gene expression; methionine-tRNA ligase activity; methionyl-tRNA aminoacylation; mitochondrion; tRNA aminoacylation for protein translation; tRNA binding
P23284	4	1	2.04194	0.416845	4.89855	0.0782221	0.251775		150	Peptidyl-prolyl cis-trans isomerase B (PPIase B) (EC 5.2.1.8) (CYP-S1) (Cyclophilin B) (Rotamase B) (S-cyclophilin) (SCYLP)	bone development; chaperone-mediated protein folding; endoplasmic reticulum; endoplasmic reticulum lumen; extracellular matrix organization; extracellular vesicular exosome; macromolecular complex; melanosome; peptide binding; peptidyl-prolyl cis-trans isomerase activity; poly(A) RNA binding; positive regulation of multicellular organism growth; protein complex binding; protein peptidyl-prolyl is…
P50991	5	4	5.71237	3.35653	1.70187	0.0783747	0.251775			T-complex protein 1 subunit delta (TCP-1-delta) (CCT-delta) (Stimulator of TAR RNA-binding)	'de novo' posttranslational protein folding; ATP binding; binding of sperm to zona pellucida; cell body; cellular protein metabolic process; centrosome; chaperonin-containing T-complex; cytoplasm; cytosol; extracellular vesicular exosome; melanosome; microtubule; nucleus; poly(A) RNA binding; protein folding; unfolded protein binding; zona pellucida receptor complex
Q13596	4	1	0.734075	0.138948	5.28308	0.0786856	0.251775			Sorting nexin-1	Golgi apparatus; cytoplasm; cytoplasmic membrane-bounded vesicle; cytosol; early endosome membrane; early endosome to Golgi transport; endocytosis; endosome membrane; intracellular membrane-bounded organelle; intracellular protein transport; phosphatidylinositol binding; positive regulation of protein catabolic process
P07910	4	1	0.734075	0.138948	5.28308	0.0786856	0.251775		115	Heterogeneous nuclear ribonucleoproteins C1/C2 (hnRNP C1/C2)	RNA binding; RNA splicing; catalytic step 2 spliceosome; extracellular vesicular exosome; gene expression; identical protein binding; mRNA splicing, via spliceosome; nucleoplasm; nucleotide binding; nucleus; poly(A) RNA binding; spliceosomal complex
Q86T03	4	1	0.734075	0.138948	5.28308	0.0786856	0.251775			Type 1 phosphatidylinositol 4,5-bisphosphate 4-phosphatase (Type 1 PtdIns-4,5-P2 4-Ptase) (EC 3.1.3.78) (PtdIns-4,5-P2 4-Ptase I) (Transmembrane protein 55B)	hydrolase activity; integral component of membrane; late endosome membrane; lysosomal membrane
P14866	4	1	1.46815	0.277896	5.28308	0.0786856	0.251775			Heterogeneous nuclear ribonucleoprotein L (hnRNP L)	RNA binding; RNA processing; RNA splicing; cytoplasm; extracellular vesicular exosome; gene expression; mRNA splicing, via spliceosome; nucleoplasm; nucleotide binding; nucleus; poly(A) RNA binding; ribonucleoprotein complex; transcription regulatory region DNA binding
Q9H0Q3	0	3	0	2.44927	0	0.0787286	0.251775			FXYD domain-containing ion transport regulator 6 (Phosphohippolin)	integral component of membrane; ion channel activity; ion transmembrane transport; plasma membrane; transmembrane transport
P01009	5	1	2.44772	0.416845	5.87202	0.0787387	0.251775			Alpha-1-antitrypsin (Alpha-1 protease inhibitor) (Alpha-1-antiproteinase) (Serpin A1) [Cleaved into: Short peptide from AAT (SPAAT)]	acute-phase response; blood coagulation; endoplasmic reticulum; extracellular region; extracellular space; extracellular vesicular exosome; identical protein binding; negative regulation of endopeptidase activity; platelet activation; platelet alpha granule lumen; platelet degranulation; protease binding; proteinaceous extracellular matrix; regulation of proteolysis; response to chromate; respons…
P26641	5	3	6.73976	2.56595	2.62661	0.0789948	0.25184			Elongation factor 1-gamma (EF-1-gamma) (eEF-1B gamma)	cellular protein metabolic process; cytosol; eukaryotic translation elongation factor 1 complex; gene expression; response to virus; translation; translation elongation factor activity; translational elongation
O95299	4	2	2.93949	0.948277	3.09982	0.0793445	0.252202			NADH dehydrogenase [ubiquinone] 1 alpha subcomplex subunit 10, mitochondrial (Complex I-42kD) (CI-42kD) (NADH-ubiquinone oxidoreductase 42 kDa subunit)	ATP binding; NADH dehydrogenase (ubiquinone) activity; cellular metabolic process; mitochondrial electron transport, NADH to ubiquinone; mitochondrial inner membrane; mitochondrial matrix; mitochondrial respiratory chain complex I; nucleobase-containing compound metabolic process; phosphotransferase activity, alcohol group as acceptor; respiratory electron transport chain; response to drug; small…
P51178	1	3	0.288682	2.01829	-6.9914	0.0798085	0.252762			1-phosphatidylinositol 4,5-bisphosphate phosphodiesterase delta-1 (EC 3.1.4.11) (Phosphoinositide phospholipase C-delta-1) (Phospholipase C-III) (PLC-III) (Phospholipase C-delta-1) (PLC-delta-1)	GTPase activating protein binding; angiogenesis; calcium ion binding; cytoplasm; cytosol; extracellular vesicular exosome; inositol phosphate metabolic process; intracellular signal transduction; labyrinthine layer blood vessel development; lipid catabolic process; phosphatidylinositol phospholipase C activity; phospholipid metabolic process; plasma membrane; regulation of cell proliferation; sig…
Q6ZVM7	4	1	1.61346	0.138948	11.6119	0.0801823	0.252762			TOM1-like protein 2 (Target of Myb-like protein 2)	clathrin binding; extracellular vesicular exosome; intracellular; intracellular protein transport; negative regulation of mitosis; protein kinase binding; signal transduction
P09417	5	3	3.79467	2.01219	1.88584	0.0803961	0.252762		205	Dihydropteridine reductase (EC 1.5.1.34) (HDHPR) (Quinoid dihydropteridine reductase)	6,7-dihydropteridine reductase activity; L-phenylalanine catabolic process; NADH binding; NADPH binding; cellular amino acid metabolic process; cellular nitrogen compound metabolic process; cellular response to drug; cytoplasm; cytosol; dihydrobiopterin metabolic process; electron carrier activity; extracellular vesicular exosome; liver development; mitochondrion; neuron projection; response to a…
Q16352	5	4	17.066	26.5235	-1.55417	0.0805822	0.252762		27	Alpha-internexin (Alpha-Inx) (66 kDa neurofilament protein) (NF-66) (Neurofilament-66) (Neurofilament 5)	cell differentiation; extracellular space; neurofilament; neurofilament cytoskeleton organization; structural constituent of cytoskeleton; substantia nigra development
Q13442	4	1	1.02005	0.138948	7.34122	0.0807041	0.252762			28 kDa heat- and acid-stable phosphoprotein (PDGF-associated protein) (PAP) (PDGFA-associated protein 1) (PAP1)	cell proliferation; poly(A) RNA binding; signal transduction
P02763	4	1	1.16893	0.138948	8.41273	0.0818311	0.253826			Alpha-1-acid glycoprotein 1 (AGP 1) (Orosomucoid-1) (OMD 1)	acute-phase response; blood microparticle; extracellular region; extracellular space; inflammatory response; regulation of immune system process; transport
P53396	5	3	2.02923	1.13286	1.79124	0.0819949	0.253826			ATP-citrate synthase (EC 2.3.3.8) (ATP-citrate (pro-S-)-lyase) (ACL) (Citrate cleavage enzyme)	ATP binding; ATP catabolic process; ATP citrate synthase activity; cellular carbohydrate metabolic process; cellular lipid metabolic process; citrate lyase complex; citrate metabolic process; coenzyme A metabolic process; cofactor binding; cytoplasm; cytosol; energy reserve metabolic process; extracellular vesicular exosome; lipid biosynthetic process; long-chain fatty-acyl-CoA biosynthetic proce…
P48735	5	4	6.94336	4.12176	1.68456	0.0822907	0.253826		109	Isocitrate dehydrogenase [NADP], mitochondrial (IDH) (EC 1.1.1.42) (ICD-M) (IDP) (NADP(+)-specific ICDH) (Oxalosuccinate decarboxylase)	2-oxoglutarate metabolic process; NAD binding; carbohydrate metabolic process; cellular metabolic process; glyoxylate cycle; isocitrate dehydrogenase (NADP+) activity; isocitrate metabolic process; magnesium ion binding; mitochondrial inner membrane; mitochondrial matrix; mitochondrion; small molecule metabolic process; tricarboxylic acid cycle
Q86WG3	1	3	0.144341	1.06644	-7.38834	0.0823432	0.253826			Caytaxin (Ataxia cayman type protein) (BNIP-2-homology) (BNIP-H)	apoptotic process; axon; cell junction; cytoplasm; dendrite; kinesin binding; mitochondrial membrane; mitochondrion distribution; negative regulation of glutamate metabolic process; neuron projection; neuron projection development; regulation of protein localization; synapse; transport
Q8TD22	2	3	0.29738	1.20539	-4.05336	0.0827245	0.253826			Sideroflexin-5	cation transmembrane transporter activity; citrate transmembrane transporter activity; integral component of membrane; iron ion homeostasis; mitochondrial inner membrane
P46459	5	4	13.846	21.0945	-1.5235	0.0828171	0.253826		98	Vesicle-fusing ATPase (EC 3.6.4.6) (N-ethylmaleimide-sensitive fusion protein) (NEM-sensitive fusion protein) (Vesicular-fusion protein NSF)	ATP binding; ATPase activity, coupled; PDZ domain binding; cytoplasm; cytosol; exocytosis; lysosomal membrane; metal ion binding; plasma membrane; plasma membrane fusion; positive regulation of receptor recycling; potassium ion transport; protein complex binding; protein transport; synaptic transmission
Q14894	5	4	6.07804	3.40826	1.78332	0.0828389	0.253826		207	Ketimine reductase mu-crystallin (EC 1.5.1.25) (NADP-regulated thyroid-hormone-binding protein)	NADP binding; cytoplasm; extracellular vesicular exosome; mitochondrion; negative regulation of transcription from RNA polymerase II promoter; nucleus; protein homodimerization activity; sensory perception of sound; thiomorpholine-carboxylate dehydrogenase activity; thyroid hormone binding; thyroid hormone metabolic process; thyroid hormone transport; transcription corepressor activity
Q96BM9	4	1	1.31927	0.323534	4.07767	0.0829451	0.253826			ADP-ribosylation factor-like protein 8A (ADP-ribosylation factor-like protein 10B) (Novel small G protein indispensable for equal chromosome segregation 2)	GTP binding; GTP catabolic process; GTPase activity; alpha-tubulin binding; beta-tubulin binding; chromosome segregation; cytoplasm; extracellular vesicular exosome; late endosome membrane; lysosomal membrane; midbody; mitosis; small GTPase mediated signal transduction; spindle midzone
Q9BRA2	4	1	0.741808	0.138948	5.33874	0.0860997	0.262399			Thioredoxin domain-containing protein 17 (14 kDa thioredoxin-related protein) (TRP14) (Protein 42-9-9) (Thioredoxin-like protein 5)	cytosol; electron carrier activity; extracellular vesicular exosome; oxidation-reduction process; peroxidase activity; protein-disulfide reductase activity; tumor necrosis factor-mediated signaling pathway
P15104	4	4	2.19768	5.64507	-2.56865	0.0865243	0.262399			Glutamine synthetase (GS) (EC 6.3.1.2) (Glutamate decarboxylase) (EC 4.1.1.15) (Glutamate--ammonia ligase)	ATP binding; axon terminus; cell proliferation; cellular amino acid biosynthetic process; cellular nitrogen compound metabolic process; cytoplasm; cytosol; extracellular vesicular exosome; glutamate binding; glutamate catabolic process; glutamate decarboxylase activity; glutamate-ammonia ligase activity; glutamine biosynthetic process; identical protein binding; magnesium ion binding; manganese i…
Q8N766	4	1	1.1844	0.138948	8.52404	0.0866173	0.262399			ER membrane protein complex subunit 1	ER membrane protein complex; integral component of membrane
P12277	5	4	16.1289	26.8797	-1.66656	0.0867291	0.262399		26	Creatine kinase B-type (EC 2.7.3.2) (B-CK) (Creatine kinase B chain)	ATP binding; cellular chloride ion homeostasis; cellular nitrogen compound metabolic process; creatine kinase activity; creatine metabolic process; cytosol; extracellular vesicular exosome; mitochondrion; small molecule metabolic process; substantia nigra development
P14625	5	4	6.26127	3.59285	1.7427	0.0870767	0.262706		47	Endoplasmin (94 kDa glucose-regulated protein) (GRP-94) (Heat shock protein 90 kDa beta member 1) (Tumor rejection antigen 1) (gp96 homolog)	ATP binding; ER-associated ubiquitin-dependent protein catabolic process; RNA binding; actin rod assembly; activation of signaling protein activity involved in unfolded protein response; calcium ion binding; cellular protein metabolic process; cellular response to ATP; cytosol; endocytic vesicle lumen; endoplasmic reticulum; endoplasmic reticulum lumen; endoplasmic reticulum membrane; endoplasmic…
Q13813	5	4	40.3451	52.7855	-1.30835	0.0881361	0.264609		140	Spectrin alpha chain, non-erythrocytic 1 (Alpha-II spectrin) (Fodrin alpha chain) (Spectrin, non-erythroid alpha subunit)	Z disc; actin binding; actin filament capping; apoptotic process; axon guidance; calcium ion binding; cellular component disassembly involved in execution phase of apoptosis; cuticular plate; cytosol; extracellular vesicular exosome; fascia adherens; intracellular membrane-bounded organelle; lateral plasma membrane; membrane; microtubule cytoskeleton; spectrin; structural constituent of cytoskele…
P23396	5	3	4.22601	2.08829	2.02367	0.088203	0.264609		217	40S ribosomal protein S3	DNA catabolic process, endonucleolytic; DNA-(apurinic or apyrimidinic site) lyase activity; NF-kappaB binding; RNA metabolic process; SRP-dependent cotranslational protein targeting to membrane; cellular protein metabolic process; cellular response to DNA damage stimulus; cytoplasm; cytoplasmic translation; cytosol; cytosolic small ribosomal subunit; damaged DNA binding; endonuclease activity; en…
P04406	5	4	14.8264	10.5528	1.40497	0.0901457	0.26968	41	4	Glyceraldehyde-3-phosphate dehydrogenase (GAPDH) (EC 1.2.1.12) (Peptidyl-cysteine S-nitrosylase GAPDH) (EC 2.6.99.-)	GAIT complex; NAD binding; NADP binding; carbohydrate metabolic process; cellular response to interferon-gamma; cytoplasm; cytosol; extracellular vesicular exosome; gluconeogenesis; glucose metabolic process; glyceraldehyde-3-phosphate dehydrogenase (NAD+) (phosphorylating) activity; glycolytic process; identical protein binding; lipid particle; microtubule binding; microtubule cytoskeleton; micr…
P51114	4	1	1.04189	0.138948	7.49844	0.0910041	0.270278			Fragile X mental retardation syndrome-related protein 1 (hFXR1p)	G-quadruplex RNA binding; RNA binding; apoptotic process; cell differentiation; costamere; cytoplasm; mRNA 3'-UTR binding; muscle organ development; negative regulation of translation; nucleolus; poly(A) RNA binding; polysome
Q8N4L2	4	1	1.04189	0.138948	7.49844	0.0910041	0.270278			Type 2 phosphatidylinositol 4,5-bisphosphate 4-phosphatase (Type 2 PtdIns-4,5-P2 4-Ptase) (EC 3.1.3.78) (PtdIns-4,5-P2 4-Ptase II) (Transmembrane protein 55A)	hydrolase activity; integral component of membrane; late endosome membrane; lysosomal membrane
P63151	5	1	1.3056	0.277896	4.69815	0.0911895	0.270278			Serine/threonine-protein phosphatase 2A 55 kDa regulatory subunit B alpha isoform (PP2A subunit B isoform B55-alpha) (PP2A subunit B isoform PR55-alpha) (PP2A subunit B isoform R2-alpha) (PP2A subunit B isoform alpha)	G2/M transition of mitotic cell cycle; RNA metabolic process; cytosol; gene expression; mRNA metabolic process; mitotic cell cycle; mitotic nuclear envelope reassembly; nuclear-transcribed mRNA catabolic process, nonsense-mediated decay; nucleoplasm; protein dephosphorylation; protein phosphatase type 2A complex; protein phosphatase type 2A regulator activity; protein serine/threonine phosphatase…
O00330	1	3	0.15391	0.854967	-5.55498	0.0913579	0.270278			Pyruvate dehydrogenase protein X component, mitochondrial (Dihydrolipoamide dehydrogenase-binding protein of pyruvate dehydrogenase complex) (E3-binding protein) (E3BP) (Lipoyl-containing pyruvate dehydrogenase complex component X) (proX)	cellular metabolic process; mitochondrial matrix; pyruvate metabolic process; regulation of acetyl-CoA biosynthetic process from pyruvate; small molecule metabolic process; transferase activity, transferring acyl groups
Q99536	5	4	2.60573	5.14151	-1.97316	0.0917369	0.270536			Synaptic vesicle membrane protein VAT-1 homolog (EC 1.-.-.-)	extracellular vesicular exosome; integral component of membrane; mitochondrial outer membrane; negative regulation of mitochondrial fusion; oxidoreductase activity; zinc ion binding
P20336	5	2	5.31995	1.43512	3.70697	0.0919518	0.270536		181	Ras-related protein Rab-3A	ATPase activator activity; GTP binding; GTP catabolic process; GTPase activity; acrosomal vesicle; axonogenesis; clathrin-sculpted acetylcholine transport vesicle membrane; clathrin-sculpted gamma-aminobutyric acid transport vesicle membrane; clathrin-sculpted glutamate transport vesicle membrane; clathrin-sculpted monoamine transport vesicle membrane; cytosol; glutamate secretion; lung developme…
Q9H0E2	5	3	2.77877	1.59892	1.73791	0.092418	0.27116			Toll-interacting protein	Toll-like receptor binding; cell-cell signaling; cytoplasm; cytosol; epithelial cell differentiation; extracellular vesicular exosome; inflammatory response; innate immune response; interleukin-1 receptor complex; interleukin-18 receptor complex; intracellular signal transduction; kinase binding; leukocyte activation; nuclear body; perinuclear region of cytoplasm; phosphorylation; positive regula…
Q86SK9	4	1	1.1758	0.323534	3.63422	0.0930406	0.271229			Stearoyl-CoA desaturase 5 (EC 1.14.19.1) (Acyl-CoA-desaturase 4) (HSCD5) (Stearoyl-CoA 9-desaturase)	endoplasmic reticulum membrane; fatty acid biosynthetic process; integral component of membrane; iron ion binding; stearoyl-CoA 9-desaturase activity
P14415	4	4	1.17309	3.70239	-3.1561	0.0931443	0.271229			Sodium/potassium-transporting ATPase subunit beta-2 (Adhesion molecule in glia) (AMOG) (Sodium/potassium-dependent ATPase subunit beta-2)	blood coagulation; cell adhesion; cytoplasm; ion transmembrane transport; leukocyte migration; plasma membrane; sodium ion transmembrane transport; sodium:potassium-exchanging ATPase activity; sodium:potassium-exchanging ATPase complex; transmembrane transport; transport
Q92932	1	3	0.15391	1.74039	-11.3079	0.0932034	0.271229			Receptor-type tyrosine-protein phosphatase N2 (R-PTP-N2) (EC 3.1.3.48) (Islet cell autoantigen-related protein) (IAR) (ICAAR) (Phogrin)	endoplasmic reticulum lumen; integral component of plasma membrane; negative regulation of GTPase activity; peptidyl-tyrosine dephosphorylation; protein dephosphorylation; receptor complex; secretory granule; terminal bouton; transmembrane receptor protein tyrosine phosphatase activity; transport vesicle membrane
O14773	4	1	2.65071	0.647069	4.09649	0.0938127	0.272261	10		Tripeptidyl-peptidase 1 (TPP-1) (EC 3.4.14.9) (Cell growth-inhibiting gene 1 protein) (Lysosomal pepstatin-insensitive protease) (LPIC) (Tripeptidyl aminopeptidase) (Tripeptidyl-peptidase I) (TPP-I)	activation of signaling protein activity involved in unfolded protein response; bone resorption; cell death; cellular protein metabolic process; endopeptidase activity; endoplasmic reticulum unfolded protein response; epithelial cell differentiation; extracellular vesicular exosome; lipid metabolic process; lysosomal lumen; lysosome; lysosome organization; melanosome; metal ion binding; mitochond…
P78527	5	4	3.16778	1.38997	2.27902	0.095971	0.27777			DNA-dependent protein kinase catalytic subunit (DNA-PK catalytic subunit) (DNA-PKcs) (EC 2.7.11.1) (DNPK1) (p460)	ATP binding; B cell lineage commitment; DNA binding; DNA repair; DNA-dependent protein kinase activity; DNA-dependent protein kinase-DNA ligase 4 complex; T cell differentiation in thymus; T cell lineage commitment; T cell receptor V(D)J recombination; brain development; cellular protein modification process; cellular response to insulin stimulus; cytosol; double-strand break repair; double-stran…
P14618	5	4	24.2431	44.9188	-1.85285	0.0967489	0.279264		188	Pyruvate kinase PKM (EC 2.7.1.40) (Cytosolic thyroid hormone-binding protein) (CTHBP) (Opa-interacting protein 3) (OIP-3) (Pyruvate kinase 2/3) (Pyruvate kinase muscle isozyme) (Thyroid hormone-binding protein 1) (THBP1) (Tumor M2-PK) (p58)	ATP binding; MHC class II protein complex binding; carbohydrate metabolic process; cilium; cytoplasm; cytosol; extracellular vesicular exosome; glucose metabolic process; glycolytic process; magnesium ion binding; mitochondrion; nucleus; plasma membrane; poly(A) RNA binding; potassium ion binding; programmed cell death; pyruvate kinase activity; small molecule metabolic process
P27348	5	3	4.50377	2.57051	1.75209	0.0982391	0.282561		91	14-3-3 protein theta (14-3-3 protein T-cell) (14-3-3 protein tau) (Protein HS1)	apoptotic process; cytoplasm; cytoplasmic vesicle membrane; cytosol; extracellular vesicular exosome; intrinsic apoptotic signaling pathway; membrane organization; negative regulation of transcription, DNA-templated; positive regulation of protein insertion into mitochondrial membrane involved in apoptotic signaling pathway; protein N-terminus binding; protein targeting; small GTPase mediated sig…
P62750	3	4	0.586062	1.38997	-2.37172	0.0986129	0.282561			60S ribosomal protein L23a	RNA metabolic process; SRP-dependent cotranslational protein targeting to membrane; cell proliferation; cellular protein metabolic process; cytosol; cytosolic large ribosomal subunit; extracellular vesicular exosome; gene expression; mRNA metabolic process; nuclear-transcribed mRNA catabolic process, nonsense-mediated decay; nucleotide binding; nucleus; poly(A) RNA binding; rRNA binding; structur…
P06744	4	4	1.88715	4.48631	-2.37729	0.0986846	0.282561			Glucose-6-phosphate isomerase (GPI) (EC 5.3.1.9) (Autocrine motility factor) (AMF) (Neuroleukin) (NLK) (Phosphoglucose isomerase) (PGI) (Phosphohexose isomerase) (PHI) (Sperm antigen 36) (SA-36)	aldehyde catabolic process; angiogenesis; carbohydrate metabolic process; cytoplasm; cytosol; extracellular space; extracellular vesicular exosome; gluconeogenesis; glucose 6-phosphate metabolic process; glucose metabolic process; glucose-6-phosphate isomerase activity; glycolytic process; hemostasis; humoral immune response; intramolecular transferase activity; learning or memory; methylglyoxal …
Q15286	2	3	0.453997	1.59892	-3.52188	0.100599	0.286925			Ras-related protein Rab-35 (GTP-binding protein RAY) (Ras-related protein Rab-1C)	GDP binding; GTP binding; GTP catabolic process; GTPase activity; antigen processing and presentation; cell projection membrane; cellular response to nerve growth factor stimulus; clathrin-coated endocytic vesicle; coated pit; cytokinesis; endosomal transport; endosome membrane; extracellular vesicular exosome; intercellular bridge; melanosome; mitochondrion; neuron projection development; phosph…
Q14157	4	1	1.62892	0.323534	5.03477	0.100746	0.286925			Ubiquitin-associated protein 2-like (Protein NICE-4)	binding of sperm to zona pellucida; poly(A) RNA binding
Q9NYB9	3	3	0.433988	1.45997	-3.36409	0.101662	0.288482			Abl interactor 2 (Abelson interactor 2) (Abi-2) (Abl-binding protein 3) (AblBP3) (Arg-binding protein 1) (ArgBP1)	DNA binding; Rac protein signal transduction; SCAR complex; SH3 domain binding; actin polymerization or depolymerization; camera-type eye development; cell migration; cell-cell adherens junction; cellular component movement; cytoplasm; cytoskeletal adaptor activity; cytoskeleton; cytoskeleton organization; cytosol; dendrite; dendrite development; filopodium; kinase binding; lamellipodium; learnin…
Q16891	5	2	6.46452	2.82257	2.2903	0.101833	0.288482		158	Mitochondrial inner membrane protein (Cell proliferation-inducing gene 4/52 protein) (Mitofilin) (p87/89)	integral component of membrane; mitochondrial calcium ion homeostasis; mitochondrial inner membrane; mitochondrion; poly(A) RNA binding; response to cold
Q08209	5	4	4.78288	3.0822	1.55177	0.102177	0.288691			Serine/threonine-protein phosphatase 2B catalytic subunit alpha isoform (EC 3.1.3.16) (CAM-PRP catalytic subunit) (Calmodulin-dependent calcineurin A subunit alpha isoform)	Fc-epsilon receptor signaling pathway; G1/S transition of mitotic cell cycle; T cell activation; Z disc; calcineurin complex; calcineurin-NFAT signaling cascade; calcium ion binding; calcium ion transport; calmodulin binding; calmodulin-dependent protein phosphatase activity; cellular response to drug; cellular response to glucose stimulus; cytoplasm; cytosol; dephosphorylation; drug binding; enz…
P23528	5	4	2.91451	7.13698	-2.44877	0.103002	0.289768		274	Cofilin-1 (18 kDa phosphoprotein) (p18) (Cofilin, non-muscle isoform)	Fc-gamma receptor signaling pathway involved in phagocytosis; Rho protein signal transduction; actin cytoskeleton organization; actin filament depolymerization; axon guidance; blood coagulation; cortical actin cytoskeleton; cytoplasm; cytoskeleton organization; establishment of cell polarity; extracellular space; extracellular vesicular exosome; innate immune response; lamellipodium membrane; neg…
Q13423	5	4	6.57161	4.42044	1.48664	0.103101	0.289768			NAD(P) transhydrogenase, mitochondrial (EC 1.6.1.2) (Nicotinamide nucleotide transhydrogenase) (Pyridine nucleotide transhydrogenase)	NAD binding; NAD(P)+ transhydrogenase (AB-specific) activity; NAD(P)+ transhydrogenase (B-specific) activity; NAD(P)+ transhydrogenase activity; NADP binding; cellular metabolic process; hydrogen ion transmembrane transport; integral component of membrane; mitochondrial inner membrane; mitochondrial respiratory chain; mitochondrion; oxidation-reduction process; proton transport; reactive oxygen s…
P43307	4	0	1.00735	0	#DIV/0!	0.10367	0.29006			Translocon-associated protein subunit alpha (TRAP-alpha) (Signal sequence receptor subunit alpha) (SSR-alpha)	SRP-dependent cotranslational protein targeting to membrane; activation of signaling protein activity involved in unfolded protein response; cellular protein metabolic process; cotranslational protein targeting to membrane; endoplasmic reticulum; endoplasmic reticulum membrane; endoplasmic reticulum unfolded protein response; gene expression; integral component of membrane; positive regulation of…
P62249	4	2	2.49506	0.879327	2.83747	0.103748	0.29006			40S ribosomal protein S16	RNA binding; RNA metabolic process; SRP-dependent cotranslational protein targeting to membrane; cellular protein metabolic process; cytosol; cytosolic small ribosomal subunit; extracellular vesicular exosome; gene expression; mRNA metabolic process; nuclear-transcribed mRNA catabolic process, nonsense-mediated decay; poly(A) RNA binding; rRNA processing; ribosomal small subunit biogenesis; small…
Q92945	4	1	1.47859	0.277896	5.32065	0.104953	0.292662			Far upstream element-binding protein 2 (FUSE-binding protein 2) (KH type-splicing regulatory protein) (KSRP) (p75)	DNA binding; RNA metabolic process; RNA splicing; RNA splicing, via transesterification reactions; cytoplasmic stress granule; cytosol; gene expression; mRNA metabolic process; mRNA processing; mRNA transport; nucleoplasm; nucleus; poly(A) RNA binding; regulation of transcription, DNA-templated; transcription, DNA-templated
Q8WWI5	3	3	0.443557	1.45997	-3.29151	0.105228	0.292666			Choline transporter-like protein 1 (CDw92) (Solute carrier family 44 member 1) (CD antigen CD92)	choline transmembrane transporter activity; choline transport; extracellular vesicular exosome; glycerophospholipid biosynthetic process; integral component of membrane; mitochondrial outer membrane; phosphatidylcholine biosynthetic process; phospholipid metabolic process; plasma membrane; small molecule metabolic process; transmembrane transport
Q13561	4	4	2.35159	3.65928	-1.55608	0.10635	0.295018			Dynactin subunit 2 (50 kDa dynein-associated polypeptide) (Dynactin complex 50 kDa subunit) (DCTN-50) (p50 dynamitin)	G2/M transition of mitotic cell cycle; antigen processing and presentation of exogenous peptide antigen via MHC class II; cell proliferation; centrosome; cytoplasm; cytosol; dynactin complex; dynein complex; extracellular vesicular exosome; growth cone; kinetochore; membrane; microtubule; mitosis; mitotic cell cycle; mitotic spindle organization; motor activity; vesicle
Q8NFZ8	4	4	3.52739	6.20339	-1.75864	0.106718	0.295067			Cell adhesion molecule 4 (Immunoglobulin superfamily member 4C) (IgSF4C) (Nectin-like protein 4) (NECL-4) (TSLC1-like protein 2)	cell adhesion; integral component of membrane
P01040	4	0	0.997779	0	#DIV/0!	0.107197	0.295067			Cystatin-A (Cystatin-AS) (Stefin-A) [Cleaved into: Cystatin-A, N-terminally processed]	cell-cell adhesion; cornified envelope; cysteine-type endopeptidase inhibitor activity; cytoplasm; keratinocyte differentiation; negative regulation of endopeptidase activity; negative regulation of peptidase activity; nucleus; peptide cross-linking; protease binding; protein binding, bridging; structural molecule activity
P63220	4	0	0.997779	0	#DIV/0!	0.107197	0.295067			40S ribosomal protein S21	RNA metabolic process; SRP-dependent cotranslational protein targeting to membrane; cellular protein metabolic process; cytoplasm; cytosol; cytosolic small ribosomal subunit; endonucleolytic cleavage in ITS1 to separate SSU-rRNA from 5.8S rRNA and LSU-rRNA from tricistronic rRNA transcript (SSU-rRNA, 5.8S rRNA, LSU-rRNA); endonucleolytic cleavage to generate mature 3'-end of SSU-rRNA from (SSU-rR…
P41252	4	0	2.33583	0	#DIV/0!	0.108293	0.296668			Isoleucine--tRNA ligase, cytoplasmic (EC 6.1.1.5) (Isoleucyl-tRNA synthetase) (IRS) (IleRS)	ATP binding; aminoacyl-tRNA editing activity; cytoplasm; cytosol; extracellular vesicular exosome; gene expression; isoleucine-tRNA ligase activity; isoleucyl-tRNA aminoacylation; tRNA aminoacylation for protein translation
Q04837	5	4	1.15169	2.711	-2.35393	0.108334	0.296668			Single-stranded DNA-binding protein, mitochondrial (Mt-SSB) (MtSSB) (PWP1-interacting protein 17)	DNA replication; chromatin binding; extracellular vesicular exosome; mitochondrial nucleoid; mitochondrion; mitochondrion morphogenesis; poly(A) RNA binding; positive regulation of helicase activity; single-stranded DNA binding
Q00169	4	4	1.30883	2.66536	-2.03645	0.10894	0.296841			Phosphatidylinositol transfer protein alpha isoform (PI-TP-alpha) (PtdIns transfer protein alpha) (PtdInsTP alpha)	axon guidance; cytoplasm; lipid binding; lipid metabolic process; phosphatidylcholine transporter activity; phosphatidylinositol transporter activity; phospholipid transport; visual perception
O95674	4	1	1.48545	0.277896	5.34534	0.109573	0.296841			Phosphatidate cytidylyltransferase 2 (EC 2.7.7.41) (CDP-DAG synthase 2) (CDP-DG synthase 2) (CDP-diacylglycerol synthase 2) (CDS 2) (CDP-diglyceride pyrophosphorylase 2) (CDP-diglyceride synthase 2) (CTP:phosphatidate cytidylyltransferase 2)	CDP-diacylglycerol biosynthetic process; endoplasmic reticulum; glycerophospholipid biosynthetic process; integral component of membrane; mitochondrial inner membrane; phosphatidate cytidylyltransferase activity; phosphatidylglycerol biosynthetic process; phospholipid metabolic process; small molecule metabolic process
O00231	4	1	1.16126	0.138948	8.35749	0.109905	0.296841			26S proteasome non-ATPase regulatory subunit 11 (26S proteasome regulatory subunit RPN6) (26S proteasome regulatory subunit S9) (26S proteasome regulatory subunit p44.5)	DNA damage response, signal transduction by p53 class mediator resulting in cell cycle arrest; G1/S transition of mitotic cell cycle; RNA metabolic process; anaphase-promoting complex-dependent proteasomal ubiquitin-dependent protein catabolic process; antigen processing and presentation of exogenous peptide antigen via MHC class I; antigen processing and presentation of exogenous peptide antigen…
Q8IXJ6	5	4	3.48004	5.65321	-1.62446	0.110325	0.296841			NAD-dependent protein deacetylase sirtuin-2 (EC 3.5.1.-) (Regulatory protein SIR2 homolog 2) (SIR2-like protein 2)	NAD+ binding; NAD-dependent histone deacetylase activity; NAD-dependent protein deacetylase activity; chromatin silencing; chromatin silencing at rDNA; chromatin silencing at telomere; chromatin silencing complex; cytoplasm; gene silencing; histone acetyltransferase binding; histone deacetylase binding; histone deacetylation; microtubule; mitosis; negative regulation of striated muscle tissue dev…
P02686	5	4	20.966	38.8529	-1.85314	0.110446	0.296841	45	64	Myelin basic protein (MBP) (Myelin A1 protein) (Myelin membrane encephalitogenic protein)	axon ensheathment; central nervous system development; compact myelin; immune response; internode region of axon; membrane organization; myelination; negative regulation of axonogenesis; neuronal cell body; nucleus; plasma membrane; response to toxic substance; structural constituent of myelin sheath; substantia nigra development; synaptic transmission
Q9P2T1	4	1	1.15942	0.138948	8.34427	0.110678	0.296841			GMP reductase 2 (EC 1.7.1.7) (Guanosine 5'-monophosphate oxidoreductase 2) (Guanosine monophosphate reductase 2)	GMP metabolic process; GMP reductase activity; GMP reductase complex; cytosol; metal ion binding; nucleobase-containing small molecule metabolic process; purine nucleobase metabolic process; purine-containing compound salvage; small molecule metabolic process
P34932	5	4	3.19275	4.44424	-1.39198	0.11135	0.296841			Heat shock 70 kDa protein 4 (HSP70RY) (Heat shock 70-related protein APG-2)	ATP binding; chaperone-mediated protein complex assembly; extracellular vesicular exosome; mitochondrion; protein import into mitochondrial outer membrane; response to unfolded protein
P51148	5	1	1.44994	0.416845	3.47837	0.111833	0.296841			Ras-related protein Rab-5C (L1880) (RAB5L)	GDP binding; GTP binding; GTP catabolic process; GTPase activity; early endosome membrane; endocytic vesicle; endosome organization; extracellular vesicular exosome; intracellular membrane-bounded organelle; lipid particle; lysosomal membrane; melanosome; plasma membrane; protein transport; regulation of endocytosis; small GTPase mediated signal transduction
P61019	5	1	1.44907	0.416845	3.47628	0.1119	0.296841			Ras-related protein Rab-2A	ER to Golgi vesicle-mediated transport; GDP binding; GTP binding; GTP catabolic process; GTPase activity; Golgi membrane; endoplasmic reticulum membrane; endoplasmic reticulum-Golgi intermediate compartment membrane; extracellular vesicular exosome; lysosomal membrane; melanosome; mitotic cell cycle; protein transport; small GTPase mediated signal transduction
P49189	5	4	4.47782	7.5513	-1.68638	0.112133	0.296841			4-trimethylaminobutyraldehyde dehydrogenase (TMABADH) (EC 1.2.1.47) (Aldehyde dehydrogenase E3 isozyme) (Aldehyde dehydrogenase family 9 member A1) (EC 1.2.1.3) (Gamma-aminobutyraldehyde dehydrogenase) (EC 1.2.1.19) (R-aminobutyraldehyde dehydrogenase)	1-pyrroline dehydrogenase activity; 3-chloroallyl aldehyde dehydrogenase activity; 4-trimethylammoniobutyraldehyde dehydrogenase activity; NAD binding; aldehyde dehydrogenase (NAD) activity; amine binding; aminobutyraldehyde dehydrogenase activity; carnitine biosynthetic process; cellular aldehyde metabolic process; cellular nitrogen compound metabolic process; cytoplasm; cytosol; extracellular v…
P07355	5	2	1.73959	0.809329	2.14942	0.112444	0.296841			Annexin A2 (Annexin II) (Annexin-2) (Calpactin I heavy chain) (Calpactin-1 heavy chain) (Chromobindin-8) (Lipocortin II) (Placental anticoagulant protein IV) (PAP-IV) (Protein I) (p36)	S100 protein binding; Schmidt-Lanterman incisure; angiogenesis; basement membrane; body fluid secretion; calcium ion binding; calcium-dependent phospholipid binding; cell cortex; cell surface; cellular response to acid; collagen fibril organization; early endosome; extracellular space; extracellular vesicular exosome; extrinsic component of plasma membrane; fibrinolysis; lipid particle; macropino…
P04844	4	1	1.90987	0.555793	3.4363	0.112506	0.296841			Dolichyl-diphosphooligosaccharide--protein glycosyltransferase subunit 2 (EC 2.4.99.18) (Dolichyl-diphosphooligosaccharide--protein glycosyltransferase 63 kDa subunit) (RIBIIR) (Ribophorin II) (RPN-II) (Ribophorin-2)	SRP-dependent cotranslational protein targeting to membrane; aging; autophagic vacuole membrane; cellular protein metabolic process; cellular protein modification process; endoplasmic reticulum; endoplasmic reticulum membrane; gene expression; integral component of membrane; nucleus; oligosaccharyltransferase complex; post-translational protein modification; protein N-linked glycosylation via asp…
Q9BUR5	4	1	1.02962	0.277896	3.70504	0.112533	0.296841			Apolipoprotein O (Protein FAM121B)	extracellular space; high-density lipoprotein particle; integral component of membrane; lipid transport; low-density lipoprotein particle; mitochondrion; very-low-density lipoprotein particle
Q9Y512	4	1	1.02962	0.277896	3.70504	0.112533	0.296841			Sorting and assembly machinery component 50 homolog (Transformation-related gene 3 protein) (TRG-3)	cellular protein metabolic process; extracellular vesicular exosome; integral component of membrane; mitochondrial inner membrane; mitochondrial outer membrane; mitochondrial sorting and assembly machinery complex; mitochondrion; protein import into mitochondrial outer membrane; protein targeting to mitochondrion
P08758	5	4	3.62535	9.17858	-2.53178	0.112566	0.296841		50	Annexin A5 (Anchorin CII) (Annexin V) (Annexin-5) (Calphobindin I) (CBP-I) (Endonexin II) (Lipocortin V) (Placental anticoagulant protein 4) (PP4) (Placental anticoagulant protein I) (PAP-I) (Thromboplastin inhibitor) (Vascular anticoagulant-alpha) (VAC-alpha)	blood coagulation; calcium ion binding; calcium-dependent phospholipid binding; cytoplasm; endothelial microparticle; external side of plasma membrane; extracellular vesicular exosome; intracellular; negative regulation of apoptotic process; negative regulation of catalytic activity; negative regulation of coagulation; phospholipase inhibitor activity; phospholipid binding; response to organic su…
P40121	4	1	1.14125	0.138948	8.21348	0.113507	0.29802			Macrophage-capping protein (Actin regulatory protein CAP-G)	F-actin capping protein complex; barbed-end actin filament capping; cell projection assembly; cytoplasm; extracellular vesicular exosome; melanosome; nuclear membrane; nucleolus; nucleus; protein complex assembly
P52565	5	4	2.91809	5.07053	-1.73762	0.11379	0.29802			Rho GDP-dissociation inhibitor 1 (Rho GDI 1) (Rho-GDI alpha)	GTPase activator activity; Rho GDP-dissociation inhibitor activity; Rho protein signal transduction; cellular component movement; cytoskeleton; cytosol; extracellular vesicular exosome; immunological synapse; negative regulation of apoptotic process; negative regulation of axonogenesis; negative regulation of cell adhesion; neurotrophin TRK receptor signaling pathway; positive regulation of axono…
Q06830	5	4	6.67551	4.51319	1.47911	0.11385	0.29802	34	275	Peroxiredoxin-1 (EC 1.11.1.15) (Natural killer cell-enhancing factor A) (NKEF-A) (Proliferation-associated gene protein) (PAG) (Thioredoxin peroxidase 2) (Thioredoxin-dependent peroxide reductase 2)	cell proliferation; cytoplasm; cytosol; erythrocyte homeostasis; extracellular space; extracellular vesicular exosome; heme binding; hydrogen peroxide catabolic process; melanosome; mitochondrial matrix; natural killer cell mediated cytotoxicity; nuclear euchromatin; nucleolus; nucleus; peroxidase activity; peroxisomal matrix; poly(A) RNA binding; regulation of NF-kappaB import into nucleus; regu…
P48444	4	1	1.78554	0.277896	6.42519	0.114949	0.299117			Coatomer subunit delta (Archain) (Delta-coat protein) (Delta-COP)	COPI coating of Golgi vesicle; COPI vesicle coat; Golgi apparatus; adult locomotory behavior; cerebellar Purkinje cell layer maturation; clathrin adaptor complex; cytoplasm; cytosol; endoplasmic reticulum; intracellular membrane-bounded organelle; intracellular protein transport; membrane organization; pigmentation; poly(A) RNA binding; retrograde vesicle-mediated transport, Golgi to ER
P51649	5	4	4.49246	6.30027	-1.40241	0.115024	0.299117			Succinate-semialdehyde dehydrogenase, mitochondrial (EC 1.2.1.24) (Aldehyde dehydrogenase family 5 member A1) (NAD(+)-dependent succinic semialdehyde dehydrogenase)	acetate metabolic process; central nervous system development; galactosylceramide metabolic process; gamma-aminobutyric acid catabolic process; glucose metabolic process; glucosylceramide metabolic process; glutamate metabolic process; glutamine metabolic process; glutathione metabolic process; glycerophospholipid metabolic process; mitochondrial matrix; mitochondrion; neurotransmitter catabolic …
O75508	3	4	0.742679	1.71351	-2.3072	0.115271	0.299117			Claudin-11 (Oligodendrocyte-specific protein)	axon ensheathment; calcium-independent cell-cell adhesion; identical protein binding; integral component of membrane; plasma membrane; spermatogenesis; structural molecule activity; tight junction
P04264	5	4	18.6019	45.8497	-2.46479	0.11539	0.299117		59	Keratin, type II cytoskeletal 1 (67 kDa cytokeratin) (Cytokeratin-1) (CK-1) (Hair alpha protein) (Keratin-1) (K1) (Type-II keratin Kb1)	blood microparticle; carbohydrate binding; complement activation, lectin pathway; cytoskeleton; extracellular space; extracellular vesicular exosome; fibrinolysis; keratin filament; membrane; plasma membrane; receptor activity; regulation of angiogenesis; response to oxidative stress; retina homeostasis; structural molecule activity
Q16653	4	4	3.68662	7.80841	-2.11804	0.115879	0.299658			Myelin-oligodendrocyte glycoprotein	cell adhesion; central nervous system development; integral component of membrane; plasma membrane; positive regulation of MyD88-dependent toll-like receptor signaling pathway
P60981	4	4	0.887985	2.31389	-2.60578	0.116324	0.300081			Destrin (Actin-depolymerizing factor) (ADF)	actin cytoskeleton; actin filament depolymerization; actin filament severing; actin polymerization or depolymerization; cellular component movement; cortical actin cytoskeleton; extracellular vesicular exosome; positive regulation of actin filament depolymerization
P13667	4	1	3.37937	0.972638	3.47444	0.116816	0.300625		241	Protein disulfide-isomerase A4 (EC 5.3.4.1) (Endoplasmic reticulum resident protein 70) (ER protein 70) (ERp70) (Endoplasmic reticulum resident protein 72) (ER protein 72) (ERp-72) (ERp72)	cell redox homeostasis; cell surface; chaperone-mediated protein folding; endoplasmic reticulum; endoplasmic reticulum lumen; glycerol ether metabolic process; melanosome; poly(A) RNA binding; protein disulfide isomerase activity; protein disulfide oxidoreductase activity; protein folding; protein secretion; response to endoplasmic reticulum stress
P31040	4	2	3.80292	1.2485	3.04599	0.119044	0.305621			Succinate dehydrogenase [ubiquinone] flavoprotein subunit, mitochondrial (EC 1.3.5.1) (Flavoprotein subunit of complex II) (Fp)	cellular metabolic process; flavin adenine dinucleotide binding; mitochondrial inner membrane; mitochondrial respiratory chain complex II; mitochondrion; nervous system development; oxidation-reduction process; respiratory electron transport chain; small molecule metabolic process; succinate dehydrogenase (ubiquinone) activity; succinate metabolic process; tricarboxylic acid cycle
P13804	4	2	1.9062	0.601431	3.16944	0.11934	0.305647		270	Electron transfer flavoprotein subunit alpha, mitochondrial (Alpha-ETF)	cellular metabolic process; electron carrier activity; flavin adenine dinucleotide binding; mitochondrial matrix; mitochondrion; oxidoreductase activity; respiratory electron transport chain; small molecule metabolic process
Q969V3	4	1	0.874838	0.138948	6.29614	0.119731	0.305896			Nicalin (Nicastrin-like protein)	endoplasmic reticulum membrane; integral component of membrane; peptidase activity; regulation of signal transduction
P60866	5	2	1.88393	0.786017	2.3968	0.120138	0.305896			40S ribosomal protein S20	RNA binding; RNA metabolic process; SRP-dependent cotranslational protein targeting to membrane; cellular protein metabolic process; cytoplasm; cytosol; cytosolic small ribosomal subunit; extracellular vesicular exosome; gene expression; mRNA metabolic process; nuclear-transcribed mRNA catabolic process, nonsense-mediated decay; poly(A) RNA binding; structural constituent of ribosome; translation…
P62937	5	4	8.31804	15.1426	-1.82045	0.1207	0.305896		271	Peptidyl-prolyl cis-trans isomerase A (PPIase A) (EC 5.2.1.8) (Cyclophilin A) (Cyclosporin A-binding protein) (Rotamase A) [Cleaved into: Peptidyl-prolyl cis-trans isomerase A, N-terminally processed]	RNA-dependent DNA replication; blood coagulation; cytosol; entry into host cell; establishment of integrated proviral latency; extracellular region; extracellular vesicular exosome; leukocyte migration; lipid particle organization; nucleus; peptide binding; peptidyl-prolyl cis-trans isomerase activity; platelet activation; platelet degranulation; poly(A) RNA binding; positive regulation of protei…
P23634	4	3	0.887985	2.31137	-2.60293	0.12071	0.305896			Plasma membrane calcium-transporting ATPase 4 (PMCA4) (EC 3.6.3.8) (Matrix-remodeling-associated protein 1) (Plasma membrane calcium ATPase isoform 4) (Plasma membrane calcium pump isoform 4)	ATP binding; blood coagulation; calcium-transporting ATPase activity; integral component of plasma membrane; ion transmembrane transport; metal ion binding; negative regulation of peptidyl-cysteine S-nitrosylation; plasma membrane; protein complex; regulation of sodium ion transmembrane transport; scaffold protein binding; transmembrane transport; transport
Q16555	5	4	21.4602	42.8703	-1.99766	0.120869	0.305896		104	Dihydropyrimidinase-related protein 2 (DRP-2) (Collapsin response mediator protein 2) (CRMP-2) (N2A3) (Unc-33-like phosphoprotein 2) (ULIP-2)	axon; axon guidance; cytoskeleton; cytoskeleton organization; cytosol; dendrite; dihydropyrimidinase activity; endocytosis; extracellular vesicular exosome; growth cone; membrane; mitochondrion; nervous system development; neuronal cell body; nucleobase-containing compound metabolic process; olfactory bulb development; positive regulation of glutamate secretion; protein complex; pyrimidine nucleo…
P24534	4	2	1.61752	0.601431	2.68945	0.121281	0.306214			Elongation factor 1-beta (EF-1-beta)	cellular protein metabolic process; cytosol; eukaryotic translation elongation factor 1 complex; gene expression; translation; translation elongation factor activity; translational elongation
P46781	4	1	1.33241	0.323534	4.1183	0.121916	0.306314			40S ribosomal protein S9	RNA metabolic process; SRP-dependent cotranslational protein targeting to membrane; cellular protein metabolic process; cytoplasm; cytosol; cytosolic small ribosomal subunit; extracellular vesicular exosome; gene expression; mRNA metabolic process; nuclear-transcribed mRNA catabolic process, nonsense-mediated decay; nucleolus; poly(A) RNA binding; positive regulation of cell proliferation; rRNA b…
Q15046	4	1	1.4723	0.323534	4.55069	0.122074	0.306314			Lysine--tRNA ligase (EC 6.1.1.6) (Lysyl-tRNA synthetase) (LysRS)	ATP binding; amino acid binding; aminoacyl-tRNA synthetase multienzyme complex; cytoplasm; cytosol; diadenosine tetraphosphate biosynthetic process; extracellular region; gene expression; lysine-tRNA ligase activity; lysyl-tRNA aminoacylation; metal ion binding; microtubule cytoskeleton; mitochondrial matrix; mitochondrion; nucleus; plasma membrane; tRNA aminoacylation for protein translation; tR…
Q16718	2	3	0.298251	1.85603	-6.22305	0.122181	0.306314			NADH dehydrogenase [ubiquinone] 1 alpha subcomplex subunit 5 (Complex I subunit B13) (Complex I-13kD-B) (CI-13kD-B) (NADH-ubiquinone oxidoreductase 13 kDa-B subunit)	NADH dehydrogenase (ubiquinone) activity; cellular metabolic process; mitochondrial electron transport, NADH to ubiquinone; mitochondrial inner membrane; mitochondrial respiratory chain complex I; respiratory electron transport chain; small molecule metabolic process
P60953	5	4	1.73272	3.10348	-1.7911	0.122817	0.307187			Cell division control protein 42 homolog (G25K GTP-binding protein)	Fc-gamma receptor signaling pathway involved in phagocytosis; GTP binding; GTP catabolic process; GTPase activity; Golgi membrane; Golgi organization; T cell costimulation; actin cytoskeleton organization; actin filament branching; actin filament bundle assembly; adherens junction organization; apical part of cell; apolipoprotein A-I receptor binding; axon guidance; blood coagulation; canonical W…
Q12926	4	2	1.92901	0.462483	4.17099	0.125079	0.312113		54	ELAV-like protein 2 (ELAV-like neuronal protein 1) (Hu-antigen B) (HuB) (Nervous system-specific RNA-binding protein Hel-N1)	mRNA 3'-UTR binding; nucleotide binding; poly(A) RNA binding; regulation of transcription, DNA-templated
P06733	5	4	19.4528	31.1133	-1.59943	0.126619	0.314469		215	Alpha-enolase (EC 4.2.1.11) (2-phospho-D-glycerate hydro-lyase) (C-myc promoter-binding protein) (Enolase 1) (MBP-1) (MPB-1) (Non-neural enolase) (NNE) (Phosphopyruvate hydratase) (Plasminogen-binding protein)	DNA binding; M band; carbohydrate metabolic process; cytoplasm; cytosol; extracellular space; extracellular vesicular exosome; gluconeogenesis; glucose metabolic process; glycolytic process; magnesium ion binding; negative regulation of cell growth; negative regulation of transcription from RNA polymerase II promoter; negative regulation of transcription, DNA-templated; nucleus; phosphopyruvate h…
P04899	5	4	1.71548	4.87879	-2.84398	0.126765	0.314469		265	Guanine nucleotide-binding protein G(i) subunit alpha-2 (Adenylate cyclase-inhibiting G alpha protein)	G-protein beta/gamma-subunit complex binding; G-protein coupled acetylcholine receptor signaling pathway; G-protein coupled receptor binding; G-protein coupled receptor signaling pathway; GTP binding; GTPase activity; activation of MAPKK activity; adenosine receptor signaling pathway; adenylate cyclase-inhibiting G-protein coupled receptor signaling pathway; blood coagulation; cell cycle; cell di…
P36542	5	4	3.50328	5.02489	-1.43434	0.12709	0.314469		139	ATP synthase subunit gamma, mitochondrial (F-ATPase gamma subunit)	ATP biosynthetic process; ATP catabolic process; cellular metabolic process; mitochondrial ATP synthesis coupled proton transport; mitochondrial inner membrane; mitochondrial matrix; mitochondrial proton-transporting ATP synthase complex; mitochondrial proton-transporting ATP synthase complex, catalytic core F(1); mitochondrion; oxidative phosphorylation; poly(A) RNA binding; proton-transporting …
O60641	5	4	2.48052	3.38138	-1.36317	0.128082	0.314469			Clathrin coat assembly protein AP180 (91 kDa synaptosomal-associated protein) (Clathrin coat-associated protein AP180) (Phosphoprotein F1-20)	1-phosphatidylinositol binding; clathrin coat; clathrin coat assembly; coated pit; plasma membrane; protein transport
Q9Y697	4	2	2.64037	0.951851	2.77393	0.128361	0.314469			Cysteine desulfurase, mitochondrial (EC 2.8.1.7)	Mo-molybdopterin cofactor biosynthetic process; cysteine desulfurase activity; cysteine metabolic process; cytoplasm; cytosol; iron incorporation into metallo-sulfur cluster; mitochondrial matrix; mitochondrion; molybdopterin cofactor biosynthetic process; nucleus; protein complex assembly; protein homodimerization activity; pyridoxal phosphate binding; small molecule metabolic process; sulfur am…
P08559	4	2	1.90716	0.740379	2.57593	0.128584	0.314469			Pyruvate dehydrogenase E1 component subunit alpha, somatic form, mitochondrial (EC 1.2.4.1) (PDHE1-A type I)	acetyl-CoA biosynthetic process from pyruvate; cellular metabolic process; glycolytic process; mitochondrial matrix; mitochondrion; pyruvate dehydrogenase (acetyl-transferring) activity; pyruvate dehydrogenase activity; pyruvate dehydrogenase complex; pyruvate metabolic process; regulation of acetyl-CoA biosynthetic process from pyruvate; small molecule metabolic process; tricarboxylic acid cycle
P10515	5	2	2.46226	1.20286	2.047	0.128665	0.314469			Dihydrolipoyllysine-residue acetyltransferase component of pyruvate dehydrogenase complex, mitochondrial (EC 2.3.1.12) (70 kDa mitochondrial autoantigen of primary biliary cirrhosis) (PBC) (Dihydrolipoamide acetyltransferase component of pyruvate dehydrogenase complex) (M2 antigen complex 70 kDa subunit) (Pyruvate dehydrogenase complex component E2) (PDC-E2) (PDCE2)	cellular metabolic process; dihydrolipoyllysine-residue acetyltransferase activity; glucose metabolic process; mitochondrial matrix; mitochondrial pyruvate dehydrogenase complex; mitochondrion; pyruvate metabolic process; regulation of acetyl-CoA biosynthetic process from pyruvate; small molecule metabolic process; tricarboxylic acid cycle
P29972	2	3	0.432152	1.59787	-3.69748	0.128673	0.314469			Aquaporin-1 (AQP-1) (Aquaporin-CHIP) (Urine water channel) (Water channel protein for red blood cells and kidney proximal tubule)	ammonium transmembrane transport; ammonium transmembrane transporter activity; ammonium transport; apical part of cell; apical plasma membrane; basal plasma membrane; basolateral plasma membrane; bicarbonate transport; brush border; brush border membrane; cGMP biosynthetic process; carbon dioxide transmembrane transport; carbon dioxide transmembrane transporter activity; carbon dioxide transport;…
P36957	5	3	4.08161	2.36619	1.72497	0.129055	0.314469		191	Dihydrolipoyllysine-residue succinyltransferase component of 2-oxoglutarate dehydrogenase complex, mitochondrial (EC 2.3.1.61) (2-oxoglutarate dehydrogenase complex component E2) (OGDC-E2) (Dihydrolipoamide succinyltransferase component of 2-oxoglutarate dehydrogenase complex) (E2K)	L-lysine catabolic process to acetyl-CoA via saccharopine; cellular metabolic process; cellular nitrogen compound metabolic process; dihydrolipoyllysine-residue succinyltransferase activity; generation of precursor metabolites and energy; lysine catabolic process; mitochondrial matrix; oxoglutarate dehydrogenase complex; small molecule metabolic process; tricarboxylic acid cycle
O60220	5	3	1.75003	0.854967	2.04689	0.129512	0.314469			Mitochondrial import inner membrane translocase subunit Tim8 A (Deafness dystonia protein 1) (X-linked deafness dystonia protein)	cellular protein metabolic process; chaperone-mediated protein transport; metal ion binding; mitochondrial inner membrane; mitochondrial intermembrane space; mitochondrion; nervous system development; protein targeting to mitochondrion
Q9H4G0	4	4	2.49593	4.91135	-1.96774	0.129526	0.314469			Band 4.1-like protein 1 (Neuronal protein 4.1) (4.1N)	cortical actin cytoskeleton organization; cytoskeleton; cytosol; extrinsic component of membrane; plasma membrane; structural molecule activity; synaptic transmission
P04350	5	4	6.45797	14.7172	-2.27892	0.129832	0.314469		10	Tubulin beta-4A chain (Tubulin 5 beta) (Tubulin beta-4 chain)	'de novo' posttranslational protein folding; G2/M transition of mitotic cell cycle; GTP binding; GTPase activity; cellular protein metabolic process; cilium; cytosol; internode region of axon; microtubule; microtubule-based process; mitotic cell cycle; myelin sheath; neuronal cell body; protein folding; protein polymerization; structural constituent of cytoskeleton
Q13554	4	2	2.34888	0.879327	2.67123	0.130031	0.314469			Calcium/calmodulin-dependent protein kinase type II subunit beta (CaM kinase II subunit beta) (CaMK-II subunit beta) (EC 2.7.11.17)	ATP binding; G1/S transition of mitotic cell cycle; activation of meiosis involved in egg activation; calcium ion transport; calmodulin-dependent protein kinase activity; cytokine-mediated signaling pathway; cytosol; endocytic vesicle membrane; inhibitory G-protein coupled receptor phosphorylation; interferon-gamma-mediated signaling pathway; microtubule organizing center; neuromuscular process c…
P17600	5	4	5.86618	9.23792	-1.57478	0.130146	0.314469		80	Synapsin-1 (Brain protein 4.1) (Synapsin I)	ATP binding; Golgi apparatus; catalytic activity; cell junction; cytosol; dendrite; neurotransmitter secretion; synaptic transmission; synaptic vesicle; transporter activity
P23246	5	3	3.20687	1.78351	1.79807	0.133613	0.32125		233	Splicing factor, proline- and glutamine-rich (100 kDa DNA-pairing protein) (hPOMp100) (DNA-binding p52/p100 complex, 100 kDa subunit) (Polypyrimidine tract-binding protein-associated-splicing factor) (PSF) (PTB-associated-splicing factor)	DNA binding; DNA recombination; DNA repair; RNA splicing; alternative mRNA splicing, via spliceosome; cytoplasm; mRNA processing; negative regulation of transcription from RNA polymerase II promoter; nuclear matrix; nucleoplasm; nucleotide binding; nucleus; paraspeckles; poly(A) RNA binding; transcription, DNA-templated
P48643	4	2	3.0848	1.20286	2.56455	0.133843	0.32125			T-complex protein 1 subunit epsilon (TCP-1-epsilon) (CCT-epsilon)	'de novo' posttranslational protein folding; ATP binding; G-protein beta-subunit binding; binding of sperm to zona pellucida; cell body; cellular protein metabolic process; centrosome; chaperonin-containing T-complex; cytoplasm; cytosol; extracellular vesicular exosome; microtubule; nucleolus; protein folding; response to virus; zona pellucida receptor complex
Q99447	4	3	0.734075	1.84888	-2.51866	0.134042	0.32125			Ethanolamine-phosphate cytidylyltransferase (EC 2.7.7.14) (CTP:phosphoethanolamine cytidylyltransferase) (Phosphorylethanolamine transferase)	endoplasmic reticulum membrane; ethanolamine-phosphate cytidylyltransferase activity; glycerophospholipid biosynthetic process; phosphatidylethanolamine biosynthetic process; phospholipid biosynthetic process; phospholipid metabolic process; small molecule metabolic process
P17174	5	4	9.93413	6.52082	1.52345	0.134155	0.32125			Aspartate aminotransferase, cytoplasmic (cAspAT) (EC 2.6.1.1) (EC 2.6.1.3) (Cysteine aminotransferase, cytoplasmic) (Cysteine transaminase, cytoplasmic) (cCAT) (Glutamate oxaloacetate transaminase 1) (Transaminase A)	2-oxoglutarate metabolic process; L-aspartate:2-oxoglutarate aminotransferase activity; L-cysteine:2-oxoglutarate aminotransferase activity; L-methionine salvage from methylthioadenosine; L-phenylalanine:2-oxoglutarate aminotransferase activity; aspartate biosynthetic process; aspartate catabolic process; aspartate metabolic process; axon terminus; carbohydrate metabolic process; carboxylic acid …
Q9NQX3	2	4	0.708132	1.80682	-2.55153	0.134597	0.321588			Gephyrin [Includes: Molybdopterin adenylyltransferase (MPT adenylyltransferase) (EC 2.7.7.75) (Domain G); Molybdopterin molybdenumtransferase (MPT Mo-transferase) (EC 2.10.1.1) (Domain E)]	ATP binding; Mo-molybdopterin cofactor biosynthetic process; cell junction; cytoplasm; cytoskeleton; establishment of synaptic specificity at neuromuscular junction; metal ion binding; molybdopterin adenylyltransferase activity; molybdopterin cofactor biosynthetic process; molybdopterin molybdotransferase activity; plasma membrane; postsynaptic membrane; small molecule metabolic process; transfer…
O43776	4	1	1.86392	0.555793	3.35362	0.136016	0.324252			Asparagine--tRNA ligase, cytoplasmic (EC 6.1.1.22) (Asparaginyl-tRNA synthetase) (AsnRS)	ATP binding; asparagine-tRNA ligase activity; asparaginyl-tRNA aminoacylation; cytoplasm; cytosol; extracellular vesicular exosome; gene expression; mitochondrion; nucleic acid binding; tRNA aminoacylation for protein translation
P48147	4	4	1.03233	1.92141	-1.86124	0.136857	0.325297			Prolyl endopeptidase (PE) (EC 3.4.21.26) (Post-proline cleaving enzyme)	cytoplasm; nucleus; proteolysis; serine-type endopeptidase activity; serine-type exopeptidase activity; serine-type peptidase activity
Q9Y285	4	1	3.51975	0.970603	3.62635	0.137604	0.325297		211	Phenylalanine--tRNA ligase alpha subunit (EC 6.1.1.20) (CML33) (Phenylalanyl-tRNA synthetase alpha subunit) (PheRS)	ATP binding; cytoplasm; cytosol; gene expression; phenylalanine-tRNA ligase activity; phenylalanyl-tRNA aminoacylation; poly(A) RNA binding; tRNA aminoacylation for protein translation; tRNA binding
Q01082	5	4	27.122	37.2566	-1.37367	0.137624	0.325297		136	Spectrin beta chain, non-erythrocytic 1 (Beta-II spectrin) (Fodrin beta chain) (Spectrin, non-erythroid beta chain 1)	Golgi to plasma membrane protein transport; M band; SMAD protein import into nucleus; actin binding; actin filament capping; ankyrin binding; axolemma; axon guidance; common-partner SMAD protein phosphorylation; cuticular plate; cytoplasm; cytosol; extracellular vesicular exosome; membrane assembly; mitotic cytokinesis; nucleolus; phospholipid binding; plasma membrane organization; poly(A) RNA bi…
Q8N126	3	3	0.749541	2.27288	-3.03236	0.137672	0.325297			Cell adhesion molecule 3 (Brain immunoglobulin receptor) (Immunoglobulin superfamily member 4B) (IgSF4B) (Nectin-like protein 1) (NECL-1) (Synaptic cell adhesion molecule 3) (SynCAM3) (TSLC1-like protein 1) (TSLL1)	adherens junction organization; cell junction assembly; cell-cell junction; cell-cell junction organization; heterophilic cell-cell adhesion; homophilic cell adhesion; integral component of membrane; plasma membrane; protein homodimerization activity; protein localization
P13798	5	4	2.02923	4.05429	-1.99794	0.138088	0.325559			Acylamino-acid-releasing enzyme (AARE) (EC 3.4.19.1) (Acyl-peptide hydrolase) (APH) (Acylaminoacyl-peptidase) (Oxidized protein hydrolase) (OPH)	beta-amyloid metabolic process; cytoplasm; extracellular vesicular exosome; nuclear membrane; omega peptidase activity; poly(A) RNA binding; proteolysis; serine-type endopeptidase activity
Q8NHG7	4	4	0.886149	2.03704	-2.29876	0.13919	0.327434			Small VCP/p97-interacting protein	Golgi membrane; extracellular vesicular exosome; plasma membrane; smooth endoplasmic reticulum membrane
Q9NX40	4	2	1.1758	0.462483	2.54236	0.140328	0.329386			OCIA domain-containing protein 1 (Ovarian carcinoma immunoreactive antigen)	endosome; mitochondrion
P07919	4	3	0.875709	2.96811	-3.38938	0.142486	0.333594			Cytochrome b-c1 complex subunit 6, mitochondrial (Complex III subunit 6) (Complex III subunit VIII) (Cytochrome c1 non-heme 11 kDa protein) (Mitochondrial hinge protein) (Ubiquinol-cytochrome c reductase complex 11 kDa protein)	aerobic respiration; cellular metabolic process; hydrogen ion transmembrane transport; mitochondrial electron transport, ubiquinol to cytochrome c; mitochondrial inner membrane; mitochondrial respiratory chain; mitochondrial respiratory chain complex III; mitochondrion; oxidation-reduction process; oxidative phosphorylation; protein heterooligomerization; respiratory electron transport chain; sma…
Q99714	5	3	3.50144	2.26573	1.5454	0.143585	0.333594		133	3-hydroxyacyl-CoA dehydrogenase type-2 (EC 1.1.1.35) (17-beta-hydroxysteroid dehydrogenase 10) (17-beta-HSD 10) (EC 1.1.1.51) (3-hydroxy-2-methylbutyryl-CoA dehydrogenase) (EC 1.1.1.178) (3-hydroxyacyl-CoA dehydrogenase type II) (Endoplasmic reticulum-associated amyloid beta-peptide-binding protein) (Mitochondrial ribonuclease P protein 2) (Mitochondrial RNase P protein 2) (Short-chain type dehyd…	3-hydroxy-2-methylbutyryl-CoA dehydrogenase activity; 3-hydroxyacyl-CoA dehydrogenase activity; branched-chain amino acid catabolic process; cellular nitrogen compound metabolic process; cholate 7-alpha-dehydrogenase activity; cytoplasm; endoplasmic reticulum; lipid metabolic process; mitochondrial inner membrane; mitochondrial matrix; mitochondrion; plasma membrane; poly(A) RNA binding; small mo…
P04156	5	1	1.15169	0.277896	4.14431	0.144517	0.333594			Major prion protein (PrP) (ASCR) (PrP27-30) (PrP33-35C) (CD antigen CD230)	Golgi apparatus; anchored component of membrane; axon guidance; cell cycle arrest; cellular copper ion homeostasis; copper ion binding; cytoplasm; endoplasmic reticulum; extracellular vesicular exosome; extrinsic component of membrane; identical protein binding; learning or memory; membrane raft; metabolic process; microtubule binding; negative regulation of T cell receptor signaling pathway; neg…
Q16643	5	1	1.15169	0.277896	4.14431	0.144517	0.333594			Drebrin (Developmentally-regulated brain protein)	actin binding; actin cytoskeleton; actin filament organization; actomyosin; cell communication by chemical coupling; cell communication by electrical coupling; cell cortex; cytoplasm; dendrite; gap junction; maintenance of protein location in cell; neural precursor cell proliferation; plasma membrane; profilin binding; regulation of dendrite development; regulation of neuronal synaptic plasticity
O43681	5	1	1.15169	0.277896	4.14431	0.144517	0.333594			ATPase ASNA1 (EC 3.6.-.-) (Arsenical pump-driving ATPase) (Arsenite-stimulated ATPase) (Transmembrane domain recognition complex 40 kDa ATPase subunit) (hARSA-I) (hASNA-I)	ATP binding; ATPase activity; arsenite transmembrane transporter activity; cytoplasm; endoplasmic reticulum; extracellular vesicular exosome; inorganic anion transport; metal ion binding; nucleolus; nucleus; protein insertion into ER membrane; transport; transporter activity
P12081	5	1	1.15169	0.277896	4.14431	0.144517	0.333594			Histidine--tRNA ligase, cytoplasmic (EC 6.1.1.21) (Histidyl-tRNA synthetase) (HisRS)	ATP binding; cytoplasm; cytosol; gene expression; histidine-tRNA ligase activity; histidyl-tRNA aminoacylation; tRNA aminoacylation for protein translation; translation
Q92599	5	3	1.88576	1.13286	1.6646	0.144592	0.333594			Septin-8	GTP binding; cell cycle; septin complex
P21964	3	4	0.735911	1.71351	-2.32842	0.14462	0.333594			Catechol O-methyltransferase (EC 2.1.1.6)	O-methyltransferase activity; catechol O-methyltransferase activity; cytosol; dopamine catabolic process; estrogen metabolic process; extracellular vesicular exosome; female pregnancy; integral component of membrane; learning; magnesium ion binding; methylation; mitochondrion; multicellular organismal reproductive process; negative regulation of dopamine metabolic process; negative regulation of …
O14576	5	4	2.18498	3.8018	-1.73997	0.14555	0.334356			Cytoplasmic dynein 1 intermediate chain 1 (Cytoplasmic dynein intermediate chain 1) (Dynein intermediate chain 1, cytosolic) (DH IC-1)	antigen processing and presentation of exogenous peptide antigen via MHC class II; condensed chromosome kinetochore; cytoplasmic dynein complex; cytosol; kinetochore; metabolic process; microtubule; microtubule binding; microtubule motor activity; motor activity; perinuclear region of cytoplasm; spindle pole; vesicle; vesicle transport along microtubule
P61764	5	4	10.4366	18.2401	-1.74771	0.146076	0.334356	66	194	Syntaxin-binding protein 1 (MUNC18-1) (N-Sec1) (Protein unc-18 homolog 1) (Unc18-1) (Protein unc-18 homolog A) (Unc-18A) (p67)	SNARE binding; axon target recognition; cytoplasm; cytosol; energy reserve metabolic process; extracellular vesicular exosome; glutamate secretion; identical protein binding; long term synaptic depression; mitochondrion; negative regulation of neuron apoptotic process; negative regulation of synaptic transmission, GABAergic; neuromuscular synaptic transmission; neurotransmitter secretion; plasma …
Q96CW1	5	2	2.33792	1.20286	1.94364	0.14614	0.334356			AP-2 complex subunit mu (AP-2 mu chain) (Adapter-related protein complex 2 subunit mu) (Adaptin-mu2) (Adaptor protein complex AP-2 subunit mu) (Clathrin assembly protein complex 2 mu medium chain) (Clathrin coat assembly protein AP50) (Clathrin coat-associated protein AP50) (HA2 50 kDa subunit) (Plasma membrane adaptor AP-2 50 kDa protein)	antigen processing and presentation of exogenous peptide antigen via MHC class II; axon guidance; clathrin adaptor complex; clathrin-coated endocytic vesicle membrane; coated pit; cytosol; endocytic vesicle membrane; endocytosis; epidermal growth factor receptor signaling pathway; extracellular vesicular exosome; intracellular protein transport; lipid binding; lysosomal membrane; membrane organiz…
P47756	4	1	1.32971	0.416845	3.18993	0.146202	0.334356			F-actin-capping protein subunit beta (CapZ beta)	F-actin capping protein complex; WASH complex; Z disc; acrosomal vesicle; actin binding; actin cytoskeleton; actin cytoskeleton organization; barbed-end actin filament capping; blood coagulation; cellular component movement; cortical cytoskeleton; cytoskeleton; cytoskeleton organization; cytosol; extracellular vesicular exosome; intercalated disc; lamellipodium; lamellipodium assembly; membrane; …
Q9NY33	4	3	0.587898	2.03599	-3.46318	0.147295	0.336001			Dipeptidyl peptidase 3 (EC 3.4.14.4) (Dipeptidyl aminopeptidase III) (Dipeptidyl arylamidase III) (Dipeptidyl peptidase III) (DPP III) (Enkephalinase B)	aminopeptidase activity; cytoplasm; dipeptidyl-peptidase activity; extracellular vesicular exosome; metallopeptidase activity; nucleus; plasma membrane; proteolysis; zinc ion binding
P00352	5	3	6.15312	3.62882	1.69563	0.147551	0.336001			Retinal dehydrogenase 1 (RALDH 1) (RalDH1) (EC 1.2.1.36) (ALDH-E1) (ALHDII) (Aldehyde dehydrogenase family 1 member A1) (Aldehyde dehydrogenase, cytosolic)	Ras GTPase activator activity; aldehyde dehydrogenase (NAD) activity; androgen binding; cellular aldehyde metabolic process; cytoplasm; cytosol; ethanol oxidation; extracellular vesicular exosome; positive regulation of Ras GTPase activity; retinal dehydrogenase activity; retinol metabolic process; small molecule metabolic process; xenobiotic metabolic process
Q9ULU8	4	2	1.60891	0.601431	2.67514	0.149197	0.339026			Calcium-dependent secretion activator 1 (Calcium-dependent activator protein for secretion 1) (CAPS-1)	catecholamine secretion; cell junction; cytoplasmic vesicle membrane; cytosol; exocytosis; lipid binding; metal ion binding; protein transport; synapse; synaptic vesicle priming; vesicle organization
P52943	5	4	1.29603	3.17601	-2.45057	0.149763	0.339589		130	Cysteine-rich protein 2 (CRP-2) (Protein ESP1)	cell cortex; hemopoiesis; positive regulation of cell proliferation; zinc ion binding
P14174	5	4	2.73737	4.70135	-1.71747	0.150865	0.340115			Macrophage migration inhibitory factor (MIF) (EC 5.3.2.1) (Glycosylation-inhibiting factor) (GIF) (L-dopachrome isomerase) (L-dopachrome tautomerase) (EC 5.3.3.12) (Phenylpyruvate tautomerase)	DNA damage response, signal transduction by p53 class mediator; carboxylic acid metabolic process; cell aging; cell proliferation; cell surface; cell surface receptor signaling pathway; chemoattractant activity; cytokine activity; cytokine receptor binding; cytoplasm; dopachrome isomerase activity; extracellular region; extracellular space; extracellular vesicular exosome; inflammatory response; …
P78371	5	3	5.52888	2.90119	1.90573	0.151016	0.340115			T-complex protein 1 subunit beta (TCP-1-beta) (CCT-beta)	'de novo' posttranslational protein folding; ATP binding; binding of sperm to zona pellucida; cell body; cellular protein metabolic process; chaperone-mediated protein complex assembly; chaperonin-containing T-complex; cytosol; extracellular vesicular exosome; microtubule; protein folding; unfolded protein binding; zona pellucida receptor complex
O00429	5	3	2.80236	1.27539	2.19727	0.151226	0.340115			Dynamin-1-like protein (EC 3.6.5.5) (Dnm1p/Vps1p-like protein) (DVLP) (Dynamin family member proline-rich carboxyl-terminal domain less) (Dymple) (Dynamin-like protein) (Dynamin-like protein 4) (Dynamin-like protein IV) (HdynIV) (Dynamin-related protein 1)	GTP binding; GTP catabolic process; GTPase activity; Golgi apparatus; apoptotic process; cell junction; cellular component disassembly involved in execution phase of apoptosis; coated pit; cytoplasm; cytosol; dynamin polymerization involved in mitochondrial fission; endocytosis; identical protein binding; intracellular membrane-bounded organelle; membrane fission involved in mitochondrial fission…
P62424	4	2	1.61665	0.601431	2.688	0.151268	0.340115		124	60S ribosomal protein L7a (PLA-X polypeptide) (Surfeit locus protein 3)	RNA binding; RNA metabolic process; SRP-dependent cotranslational protein targeting to membrane; cellular protein metabolic process; cytosol; cytosolic large ribosomal subunit; gene expression; mRNA metabolic process; membrane; nuclear-transcribed mRNA catabolic process, nonsense-mediated decay; poly(A) RNA binding; polysomal ribosome; ribosome biogenesis; structural constituent of ribosome; tran…
Q9HB71	4	1	1.02962	0.323534	3.18241	0.151929	0.340881			Calcyclin-binding protein (CacyBP) (hCacyBP) (S100A6-binding protein) (Siah-interacting protein)	aging; beta-catenin destruction complex; cardiac muscle cell differentiation; cell body; cellular response to calcium ion; cytoplasm; extracellular vesicular exosome; negative regulation of cell death; neuron projection; nuclear envelope lumen; nucleus; positive regulation of DNA replication; protein homodimerization activity; response to growth hormone
P12956	4	1	1.03145	0.323534	3.18808	0.152247	0.340881		84	X-ray repair cross-complementing protein 6 (EC 3.6.4.-) (EC 4.2.99.-) (5'-deoxyribose-5-phosphate lyase Ku70) (5'-dRP lyase Ku70) (70 kDa subunit of Ku antigen) (ATP-dependent DNA helicase 2 subunit 1) (ATP-dependent DNA helicase II 70 kDa subunit) (CTC box-binding factor 75 kDa subunit) (CTC75) (CTCBF) (DNA repair protein XRCC6) (Lupus Ku autoantigen protein p70) (Ku70) (Thyroid-lupus autoantige…	5'-deoxyribose-5-phosphate lyase activity; ATP binding; ATP-dependent DNA helicase activity; DNA binding; DNA duplex unwinding; DNA ligation; DNA repair; Ku70:Ku80 complex; V(D)J recombination; brain development; cellular hyperosmotic salinity response; cellular response to X-ray; cytosol; damaged DNA binding; double-strand break repair; double-strand break repair via nonhomologous end joining; d…
P13073	4	2	2.34115	0.924965	2.53107	0.153579	0.342747			Cytochrome c oxidase subunit 4 isoform 1, mitochondrial (Cytochrome c oxidase polypeptide IV) (Cytochrome c oxidase subunit IV isoform 1) (COX IV-1)	cellular metabolic process; cytochrome-c oxidase activity; generation of precursor metabolites and energy; hydrogen ion transmembrane transport; mitochondrial inner membrane; mitochondrion; nucleus; respiratory electron transport chain; response to nutrient; small molecule metabolic process
P02768	5	4	28.9441	15.3818	1.88171	0.153722	0.342747			Serum albumin	DNA binding; antioxidant activity; basement membrane; bile acid and bile salt transport; bile acid metabolic process; blood coagulation; blood microparticle; cellular response to starvation; chaperone binding; copper ion binding; drug binding; extracellular region; extracellular space; extracellular vesicular exosome; fatty acid binding; hemolysis by symbiont of host erythrocytes; lipoprotein met…
Q96AQ6	5	2	1.45178	0.601431	2.41387	0.1544	0.343539			Pre-B-cell leukemia transcription factor-interacting protein 1 (Hematopoietic PBX-interacting protein)	cell differentiation; cytosol; microtubule; multicellular organismal development; negative regulation of transcription, DNA-templated; nucleus; transcription corepressor activity
P10636	4	4	4.68685	2.20288	2.1276	0.155732	0.345784	61		Microtubule-associated protein tau (Neurofibrillary tangle protein) (Paired helical filament-tau) (PHF-tau)	SH3 domain binding; adult walking behavior; apolipoprotein binding; apoptotic process; axon; axon cargo transport; axon extension; cellular component disassembly involved in execution phase of apoptosis; cytosol; enzyme binding; generation of neurons; growth cone; lipoprotein particle binding; microtubule; microtubule associated complex; microtubule binding; microtubule cytoskeleton organization;…
Q00325	5	4	3.47917	6.20234	-1.78271	0.156151	0.345993			Phosphate carrier protein, mitochondrial (Phosphate transport protein) (PTP) (Solute carrier family 25 member 3)	extracellular vesicular exosome; generation of precursor metabolites and energy; integral component of plasma membrane; mitochondrial inner membrane; mitochondrion; phosphate ion carrier activity; phosphate ion transmembrane transport; protein complex binding; symporter activity; transport
P35580	5	3	2.17174	4.3109	-1.985	0.15662	0.346315			Myosin-10 (Cellular myosin heavy chain, type B) (Myosin heavy chain 10) (Myosin heavy chain, non-muscle IIb) (Non-muscle myosin heavy chain B) (NMMHC-B) (Non-muscle myosin heavy chain IIb) (NMMHC II-b) (NMMHC-IIB)	ADP binding; ATP binding; ATP catabolic process; actin binding; actin filament binding; actin filament-based movement; actin-dependent ATPase activity; actomyosin; actomyosin structure organization; adult heart development; axon; axon guidance; cardiac myofibril assembly; cell adhesion; cell cortex; cell proliferation; cerebellar Purkinje cell layer development; cleavage furrow; cytoplasm; dendri…
Q9UDT6	3	3	0.443557	1.13644	-2.5621	0.157514	0.346928			CAP-Gly domain-containing linker protein 2 (Cytoplasmic linker protein 115) (CLIP-115) (Cytoplasmic linker protein 2) (Williams-Beuren syndrome chromosomal region 3 protein) (Williams-Beuren syndrome chromosomal region 4 protein)	cytoplasmic microtubule; microtubule associated complex
O75947	4	3	3.52284	1.54971	2.27323	0.157714	0.346928		248	ATP synthase subunit d, mitochondrial (ATPase subunit d)	ATP catabolic process; cellular metabolic process; hydrogen ion transmembrane transporter activity; mitochondrial ATP synthesis coupled proton transport; mitochondrial inner membrane; mitochondrial proton-transporting ATP synthase complex; mitochondrial proton-transporting ATP synthase complex, coupling factor F(o); mitochondrion; respiratory electron transport chain; small molecule metabolic pro…
Q9BWM7	4	2	2.19497	0.879327	2.4962	0.157872	0.346928		125	Sideroflexin-3	cation transmembrane transporter activity; integral component of membrane; iron ion homeostasis; mitochondrial membrane; mitochondrion
O75380	4	4	1.90803	3.42344	-1.79422	0.158733	0.347489			NADH dehydrogenase [ubiquinone] iron-sulfur protein 6, mitochondrial (Complex I-13kD-A) (CI-13kD-A) (NADH-ubiquinone oxidoreductase 13 kDa-A subunit)	NADH dehydrogenase (ubiquinone) activity; cardiovascular system development; cellular metabolic process; electron carrier activity; fatty acid metabolic process; mitochondrial electron transport, NADH to ubiquinone; mitochondrial inner membrane; mitochondrial respiratory chain complex I; mitochondrion morphogenesis; multicellular organism growth; multicellular organismal aging; muscle contraction…
P68366	5	4	3.62535	5.37174	-1.48171	0.158778	0.347489		52	Tubulin alpha-4A chain (Alpha-tubulin 1) (Testis-specific alpha-tubulin) (Tubulin H2-alpha) (Tubulin alpha-1 chain)	'de novo' posttranslational protein folding; G2/M transition of mitotic cell cycle; GTP binding; GTPase activity; blood coagulation; cellular protein metabolic process; cytosol; extracellular region; extracellular vesicular exosome; microtubule; microtubule-based process; mitotic cell cycle; platelet activation; platelet degranulation; protein folding; protein polymerization; structural constitue…
Q8NF50	4	1	1.00735	0.138948	7.24981	0.159886	0.3492			Dedicator of cytokinesis protein 8	blood coagulation; cytosol; guanyl-nucleotide exchange factor activity; small GTPase mediated signal transduction
O75964	4	1	1.49135	0.277896	5.36656	0.160305	0.349236			ATP synthase subunit g, mitochondrial (ATPase subunit g)	ATP catabolic process; cellular metabolic process; hydrogen ion transmembrane transporter activity; mitochondrial ATP synthesis coupled proton transport; mitochondrial inner membrane; mitochondrial proton-transporting ATP synthase complex; mitochondrial proton-transporting ATP synthase complex, coupling factor F(o); mitochondrion; respiratory electron transport chain; small molecule metabolic pro…
P14136	5	4	50.152	113.106	-2.25526	0.160557	0.349236		1	Glial fibrillary acidic protein (GFAP)	Bergmann glial cell differentiation; astrocyte development; astrocyte projection; cell body; cytoplasm; cytosol; extracellular matrix organization; intermediate filament; intermediate filament organization; long-term synaptic potentiation; membrane; negative regulation of neuron projection development; neuron projection regeneration; positive regulation of Schwann cell proliferation; regulation o…
P68371	5	4	1.71548	4.63493	-2.70183	0.160945	0.349369		19	Tubulin beta-4B chain (Tubulin beta-2 chain) (Tubulin beta-2C chain)	'de novo' posttranslational protein folding; G2/M transition of mitotic cell cycle; GTP binding; GTPase activity; MHC class I protein binding; cellular component movement; cellular protein metabolic process; cytoskeleton; cytosol; double-stranded RNA binding; extracellular vesicular exosome; microtubule; microtubule-based process; mitotic cell cycle; natural killer cell mediated cytotoxicity; pro…
P09874	5	2	1.59022	0.531433	2.99233	0.161595	0.350067		101	Poly [ADP-ribose] polymerase 1 (PARP-1) (EC 2.4.2.30) (ADP-ribosyltransferase diphtheria toxin-like 1) (ARTD1) (NAD(+) ADP-ribosyltransferase 1) (ADPRT 1) (Poly[ADP-ribose] synthase 1)	DNA binding; DNA damage response, detection of DNA damage; DNA repair; NAD binding; NAD+ ADP-ribosyltransferase activity; base-excision repair; cellular response to insulin stimulus; double-strand break repair; gene expression; identical protein binding; macrophage differentiation; negative regulation of transcription from RNA polymerase II promoter; nuclear envelope; nucleolus; nucleoplasm; nucl…
Q9HC38	4	3	0.587898	1.41076	-2.39967	0.163014	0.351623			Glyoxalase domain-containing protein 4	mitochondrion
P51659	5	1	2.95269	0.972638	3.03576	0.163233	0.351623		159	Peroxisomal multifunctional enzyme type 2 (MFE-2) (17-beta-hydroxysteroid dehydrogenase 4) (17-beta-HSD 4) (D-bifunctional protein) (DBP) (Multifunctional protein 2) (MPF-2) [Cleaved into: (3R)-hydroxyacyl-CoA dehydrogenase (EC 1.1.1.n12); Enoyl-CoA hydratase 2 (EC 4.2.1.107) (EC 4.2.1.119) (3-alpha,7-alpha,12-alpha-trihydroxy-5-beta-cholest-24-enoyl-CoA hydratase)]	17-beta-hydroxysteroid dehydrogenase (NAD+) activity; 3-hydroxyacyl-CoA dehydrogenase activity; 3alpha,7alpha,12alpha-trihydroxy-5beta-cholest-24-enoyl-CoA hydratase activity; Sertoli cell development; alpha-linolenic acid metabolic process; androgen metabolic process; bile acid biosynthetic process; bile acid metabolic process; cellular lipid metabolic process; estrogen metabolic process; fatty …
P15374	2	3	0.289647	0.997489	-3.44381	0.163301	0.351623			Ubiquitin carboxyl-terminal hydrolase isozyme L3 (UCH-L3) (EC 3.4.19.12) (Ubiquitin thioesterase L3)	cytoplasm; nucleus; peptidase activity; protein catabolic process; ubiquitin binding; ubiquitin thiolesterase activity; ubiquitin-dependent protein catabolic process; ubiquitin-specific protease activity
O75348	2	3	0.290518	0.997489	-3.43349	0.163963	0.352338			V-type proton ATPase subunit G 1 (V-ATPase subunit G 1) (V-ATPase 13 kDa subunit 1) (Vacuolar proton pump subunit G 1) (Vacuolar proton pump subunit M16)	ATPase binding; cellular iron ion homeostasis; cytosol; extracellular vesicular exosome; hydrolase activity, acting on acid anhydrides, catalyzing transmembrane movement of substances; insulin receptor signaling pathway; interaction with host; lysosomal membrane; phagosome maturation; plasma membrane; proton transport; transferrin transport; transmembrane transport; vacuolar proton-transporting V…
P62140	4	1	0.997779	0.138948	7.18094	0.164857	0.352471			Serine/threonine-protein phosphatase PP1-beta catalytic subunit (PP-1B) (PPP1CD) (EC 3.1.3.16) (EC 3.1.3.53)	G2/M transition of mitotic cell cycle; MLL5-L complex; PTW/PP1 phosphatase complex; cell division; cytoplasm; extracellular vesicular exosome; glycogen metabolic process; metal ion binding; mitotic cell cycle; myosin phosphatase activity; myosin-light-chain-phosphatase activity; negative regulation of transforming growth factor beta receptor signaling pathway; nucleolus; nucleoplasm; protein deph…
Q9Y3A5	4	1	0.997779	0.138948	7.18094	0.164857	0.352471			Ribosome maturation protein SBDS (Shwachman-Bodian-Diamond syndrome protein)	bone marrow development; bone mineralization; cell proliferation; cytoplasm; inner cell mass cell proliferation; leukocyte chemotaxis; mature ribosome assembly; microtubule binding; mitotic spindle stabilization; nucleolus; nucleoplasm; nucleus; poly(A) RNA binding; rRNA binding; rRNA processing; ribosomal large subunit biogenesis; ribosome binding; spindle pole
P17987	5	3	8.4761	4.60607	1.8402	0.165015	0.352471			T-complex protein 1 subunit alpha (TCP-1-alpha) (CCT-alpha)	'de novo' posttranslational protein folding; ATP binding; Golgi apparatus; acrosomal vesicle; binding of sperm to zona pellucida; cell body; cellular protein metabolic process; centrosome; chaperonin-containing T-complex; cytosol; extracellular vesicular exosome; microtubule; nuclear heterochromatin; pericentriolar material; poly(A) RNA binding; protein folding; tubulin complex assembly; unfolded…
P50395	5	4	1.73688	3.52285	-2.02826	0.165437	0.352669			Rab GDP dissociation inhibitor beta (Rab GDI beta) (Guanosine diphosphate dissociation inhibitor 2) (GDI-2)	Golgi apparatus; Rab GDP-dissociation inhibitor activity; Rab GTPase activator activity; cytoplasm; cytosol; extracellular vesicular exosome; membrane; poly(A) RNA binding; protein transport; regulation of small GTPase mediated signal transduction; signal transduction; small GTPase mediated signal transduction
Q6PIU2	5	4	2.60756	3.91639	-1.50193	0.16641	0.354037			Neutral cholesterol ester hydrolase 1 (NCEH) (EC 3.1.1.-) (Arylacetamide deacetylase-like 1)	carboxylic ester hydrolase activity; endoplasmic reticulum; integral component of membrane; lipid catabolic process
P09471	5	4	8.29399	12.0437	-1.4521	0.167836	0.356181		67	Guanine nucleotide-binding protein G(o) subunit alpha	G-protein beta/gamma-subunit complex binding; G-protein coupled serotonin receptor binding; GTP binding; GTPase activity; adenylate cyclase-modulating G-protein coupled receptor signaling pathway; aging; dopamine receptor signaling pathway; extrinsic component of cytoplasmic side of plasma membrane; forebrain development; heterotrimeric G-protein complex; locomotory behavior; metal ion binding; m…
P04179	4	4	1.04189	1.85246	-1.77797	0.168217	0.356181			Superoxide dismutase [Mn], mitochondrial (EC 1.15.1.1)	DNA binding; age-dependent response to reactive oxygen species; cellular response to ethanol; detection of oxygen; erythrophore differentiation; glutathione metabolic process; heart development; hemopoiesis; hydrogen peroxide biosynthetic process; identical protein binding; intrinsic apoptotic signaling pathway in response to DNA damage; intrinsic apoptotic signaling pathway in response to oxidat…
Q9NZ45	5	2	1.73959	0.786017	2.21317	0.16856	0.356181			CDGSH iron-sulfur domain-containing protein 1 (MitoNEET)	2 iron, 2 sulfur cluster binding; integral component of membrane; metal ion binding; mitochondrial outer membrane; mitochondrion; regulation of cellular respiration
Q4V328	4	1	0.875709	0.277896	3.15121	0.168753	0.356181			GRIP1-associated protein 1 (GRASP-1)	blood microparticle; early endosome
P52306	4	1	1.1758	0.416845	2.8207	0.1695	0.356304			Rap1 GTPase-GDP dissociation stimulator 1 (Exchange factor smgGDS) (SMG GDS protein) (SMG P21 stimulatory GDP/GTP exchange protein)	GTPase activator activity; extracellular vesicular exosome; myosin filament assembly; positive regulation of Rho GTPase activity; vascular smooth muscle contraction
P50148	4	1	1.1758	0.416845	2.8207	0.1695	0.356304			Guanine nucleotide-binding protein G(q) subunit alpha (Guanine nucleotide-binding protein alpha-q)	G-protein beta/gamma-subunit complex binding; G-protein coupled receptor binding; GTP binding; GTPase activator activity; GTPase activity; action potential; activation of phospholipase C activity; adenylate cyclase-activating G-protein coupled receptor signaling pathway; blood coagulation; cytoplasm; developmental pigmentation; embryonic digit morphogenesis; extracellular vesicular exosome; extri…
Q9NQW7	4	1	0.878416	0.277896	3.16095	0.169811	0.356304			Xaa-Pro aminopeptidase 1 (EC 3.4.11.9) (Aminoacylproline aminopeptidase) (Cytosolic aminopeptidase P) (Soluble aminopeptidase P) (sAmp) (X-Pro aminopeptidase 1) (X-prolyl aminopeptidase 1, soluble)	aminopeptidase activity; bradykinin catabolic process; cytoplasm; cytosol; manganese ion binding; metalloaminopeptidase activity; protein homodimerization activity; proteolysis
P07237	4	2	2.66028	1.06391	2.50047	0.171522	0.358974		137	Protein disulfide-isomerase (PDI) (EC 5.3.4.1) (Cellular thyroid hormone-binding protein) (Prolyl 4-hydroxylase subunit beta) (p55)	cell redox homeostasis; cellular response to hypoxia; endoplasmic reticulum; endoplasmic reticulum lumen; endoplasmic reticulum-Golgi intermediate compartment; extracellular matrix organization; extracellular region; extracellular vesicular exosome; glycerol ether metabolic process; lipoprotein metabolic process; melanosome; oxidation-reduction process; peptidyl-proline hydroxylation to 4-hydroxy…
P11413	3	4	0.862042	2.24852	-2.60836	0.171876	0.358974			Glucose-6-phosphate 1-dehydrogenase (G6PD) (EC 1.1.1.49)	NADP binding; NADP metabolic process; NADPH regeneration; carbohydrate metabolic process; cellular response to oxidative stress; cholesterol biosynthetic process; cytokine production; cytoplasm; cytoplasmic side of plasma membrane; cytosol; erythrocyte maturation; extracellular vesicular exosome; glucose 6-phosphate metabolic process; glucose binding; glucose-6-phosphate dehydrogenase activity; g…
P48539	5	3	2.73466	1.27539	2.14418	0.172467	0.358974			Purkinje cell protein 4 (Brain-specific antigen PCP-4) (Brain-specific polypeptide PEP-19)	central nervous system development; cytosol; nucleus
P36776	4	1	0.886149	0.277896	3.18877	0.173101	0.358974			Lon protease homolog, mitochondrial (EC 3.4.21.-) (LONHs) (Lon protease-like protein) (LONP) (Mitochondrial ATP-dependent protease Lon) (Serine protease 15)	ADP binding; ATP binding; ATP-dependent peptidase activity; DNA polymerase binding; G-quadruplex DNA binding; aging; cellular response to oxidative stress; chaperone-mediated protein complex assembly; cytoplasm; misfolded or incompletely synthesized protein catabolic process; mitochondrial DNA metabolic process; mitochondrial genome maintenance; mitochondrial heavy strand promoter anti-sense bind…
Q9NYU2	4	1	0.886149	0.277896	3.18877	0.173101	0.358974			UDP-glucose:glycoprotein glucosyltransferase 1 (UGT1) (hUGT1) (EC 2.4.1.-) (UDP--Glc:glycoprotein glucosyltransferase) (UDP-glucose ceramide glucosyltransferase-like 1)	'de novo' posttranslational protein folding; UDP-glucose:glycoprotein glucosyltransferase activity; cellular protein metabolic process; endoplasmic reticulum; endoplasmic reticulum lumen; endoplasmic reticulum-Golgi intermediate compartment; extracellular vesicular exosome; post-translational protein modification; protein N-linked glycosylation via asparagine; protein folding; unfolded protein bi…
Q9Y2R0	4	1	0.886149	0.277896	3.18877	0.173101	0.358974			Cytochrome c oxidase assembly factor 3 homolog, mitochondrial (Coiled-coil domain-containing protein 56) (Mitochondrial translation regulation assembly intermediate of cytochrome c oxidase protein of 12 kDa)	integral component of mitochondrial inner membrane; mitochondrial respiratory chain complex IV assembly; mitochondrion; positive regulation of mitochondrial translation
P35612	5	4	1.3056	2.63847	-2.02089	0.175052	0.362317			Beta-adducin (Erythrocyte adducin subunit beta)	F-actin capping protein complex; actin binding; actin cytoskeleton organization; actin filament binding; actin filament bundle assembly; barbed-end actin filament capping; cytoplasmic membrane-bounded vesicle; hemopoiesis; plasma membrane; positive regulation of protein binding; protein complex assembly; protein heterodimerization activity; protein homodimerization activity; spectrin binding; str…
Q9UBQ7	4	1	1.03919	0.277896	3.73948	0.175573	0.362691			Glyoxylate reductase/hydroxypyruvate reductase (EC 1.1.1.79) (EC 1.1.1.81)	NAD binding; NADPH binding; carboxylic acid binding; cellular nitrogen compound metabolic process; cytoplasm; cytosol; dicarboxylic acid metabolic process; excretion; extracellular vesicular exosome; glycerate dehydrogenase activity; glyoxylate metabolic process; glyoxylate reductase (NADP) activity; hydroxypyruvate reductase activity; metabolic process; oxidation-reduction process; peroxisomal m…
P00915	5	4	1.73959	2.98785	-1.71756	0.176206	0.363297			Carbonic anhydrase 1 (EC 4.2.1.1) (Carbonate dehydratase I) (Carbonic anhydrase B) (CAB) (Carbonic anhydrase I) (CA-I)	bicarbonate transport; carbonate dehydratase activity; cytosol; one-carbon metabolic process; small molecule metabolic process; zinc ion binding
O15400	5	1	1.3056	0.416845	3.1321	0.17682	0.363862			Syntaxin-7	SNAP receptor activity; SNARE binding; SNARE complex; early endosome membrane; extracellular vesicular exosome; integral component of membrane; intracellular membrane-bounded organelle; intracellular protein transport; lysosomal membrane; perinuclear region of cytoplasm; post-Golgi vesicle-mediated transport; synaptic vesicle exocytosis
Q9Y277	5	3	3.66492	2.31137	1.58561	0.178462	0.366533		121	Voltage-dependent anion-selective channel protein 3 (VDAC-3) (hVDAC3) (Outer mitochondrial membrane protein porin 3)	adenine transport; extracellular vesicular exosome; mitochondrial outer membrane; mitochondrion; nucleotide binding; pore complex; porin activity; voltage-gated anion channel activity
Q96CV9	5	3	2.46139	1.59892	1.5394	0.180538	0.370086			Optineurin (E3-14.7K-interacting protein) (FIP-2) (Huntingtin yeast partner L) (Huntingtin-interacting protein 7) (HIP-7) (Huntingtin-interacting protein L) (NEMO-related protein) (Optic neuropathy-inducing protein) (Transcription factor IIIA-interacting protein) (TFIIIA-IntP)	G2/M transition of mitotic cell cycle; Golgi apparatus; Golgi membrane; Golgi organization; Golgi ribbon formation; Golgi to plasma membrane protein transport; cell death; cytoplasm; cytosol; mitotic cell cycle; nucleoplasm; perinuclear region of cytoplasm; protein C-terminus binding; protein targeting to Golgi; signal transduction; trans-Golgi network
P06753	3	4	0.861171	1.92141	-2.23116	0.181066	0.370457			Tropomyosin alpha-3 chain (Gamma-tropomyosin) (Tropomyosin-3) (Tropomyosin-5) (hTM5)	cellular component movement; cleavage furrow; cortical cytoskeleton; cytoskeleton; cytosol; extracellular vesicular exosome; filamentous actin; growth cone; muscle contraction; muscle filament sliding; muscle thin filament tropomyosin; podosome; stress fiber
Q16795	4	2	1.77413	0.740379	2.39625	0.181516	0.370667			NADH dehydrogenase [ubiquinone] 1 alpha subcomplex subunit 9, mitochondrial (Complex I-39kD) (CI-39kD) (NADH-ubiquinone oxidoreductase 39 kDa subunit)	NADH dehydrogenase (ubiquinone) activity; NADH dehydrogenase activity; cellular metabolic process; coenzyme binding; mitochondrial electron transport, NADH to ubiquinone; mitochondrial inner membrane; mitochondrial matrix; mitochondrial membrane; mitochondrial respiratory chain complex I; protein complex binding; respiratory electron transport chain; small molecule metabolic process; sodium ion t…
Q5TH69	4	1	1.33154	0.416845	3.19434	0.182258	0.371402			Brefeldin A-inhibited guanine nucleotide-exchange protein 3	ARF guanyl-nucleotide exchange factor activity; integral component of membrane; negative regulation of phosphatase activity; regulation of ARF protein signal transduction; regulation of GTPase activity; trans-Golgi network; vesicle-mediated transport
Q99250	2	3	0.717701	2.26825	-3.16044	0.182571	0.371402			Sodium channel protein type 2 subunit alpha (HBSC II) (Sodium channel protein brain II subunit alpha) (Sodium channel protein type II subunit alpha) (Voltage-gated sodium channel subunit alpha Nav1.2)	T-tubule; axon; integral component of plasma membrane; intercalated disc; intrinsic apoptotic signaling pathway in response to osmotic stress; intrinsic component of plasma membrane; myelination; neuron apoptotic process; node of Ranvier; paranode region of axon; sodium channel complex; sodium ion transmembrane transport; sodium ion transport; voltage-gated sodium channel activity; voltage-gated …
Q9UNM6	4	1	1.15082	0.277896	4.14118	0.183287	0.37215			26S proteasome non-ATPase regulatory subunit 13 (26S proteasome regulatory subunit RPN9) (26S proteasome regulatory subunit S11) (26S proteasome regulatory subunit p40.5)	DNA damage response, signal transduction by p53 class mediator resulting in cell cycle arrest; G1/S transition of mitotic cell cycle; RNA metabolic process; anaphase-promoting complex-dependent proteasomal ubiquitin-dependent protein catabolic process; antigen processing and presentation of exogenous peptide antigen via MHC class I; antigen processing and presentation of exogenous peptide antigen…
P62805	5	4	3.32526	2.10599	1.57895	0.184074	0.373037		7	Histone H4	CENP-A containing nucleosome assembly at centromere; DNA binding; chromatin organization; extracellular region; extracellular vesicular exosome; histone H4-K20 demethylation; histone demethylase activity (H4-K20 specific); mitotic cell cycle; negative regulation of megakaryocyte differentiation; nucleoplasm; nucleosome; nucleosome assembly; nucleus; phosphatidylinositol-mediated signaling; poly(A…
P33176	2	3	0.435824	1.13286	-2.59936	0.184483	0.373158			Kinesin-1 heavy chain (Conventional kinesin heavy chain) (Ubiquitous kinesin heavy chain) (UKHC)	ATP binding; cellular protein metabolic process; ciliary rootlet; cytoplasm; cytoplasm organization; kinesin complex; microtubule; microtubule binding; microtubule motor activity; microtubule organizing center; microtubule-based movement; neuron projection; perinuclear region of cytoplasm; positive regulation of establishment of protein localization to plasma membrane; positive regulation of pota…
P00568	4	2	2.07055	0.740379	2.79661	0.186704	0.376938			Adenylate kinase isoenzyme 1 (AK 1) (EC 2.7.4.3) (EC 2.7.4.6) (ATP-AMP transphosphorylase 1) (ATP:AMP phosphotransferase) (Adenylate monophosphate kinase) (Myokinase)	ATP binding; ATP metabolic process; adenylate kinase activity; cell cycle arrest; cytoplasm; cytosol; extracellular vesicular exosome; nucleobase-containing small molecule interconversion; nucleobase-containing small molecule metabolic process; nucleoside diphosphate kinase activity; nucleoside diphosphate phosphorylation; nucleoside triphosphate biosynthetic process; outer dense fiber; plasma me…
Q96HU8	4	1	1.14212	0.277896	4.10988	0.188831	0.380513			GTP-binding protein Di-Ras2 (Distinct subgroup of the Ras family member 2)	GTP binding; GTP catabolic process; plasma membrane; small GTPase mediated signal transduction
Q9Y2Q0	4	3	1.90978	4.30943	-2.25651	0.190065	0.381684			Probable phospholipid-transporting ATPase IA (EC 3.6.3.1) (ATPase class I type 8A member 1) (Chromaffin granule ATPase II)	ATP binding; cation-transporting ATPase activity; chromaffin granule membrane; endoplasmic reticulum; integral component of membrane; ion transmembrane transport; magnesium ion binding; phospholipid translocation; phospholipid-translocating ATPase activity; plasma membrane; transmembrane transport
Q9BY11	5	4	2.93268	4.72929	-1.61261	0.190127	0.381684		100	Protein kinase C and casein kinase substrate in neurons protein 1 (Syndapin-1)	COPI-coated vesicle; axon terminus; cell junction; cytoplasm; cytoplasmic vesicle membrane; cytosol; establishment of protein localization to plasma membrane; membrane tubulation; negative regulation of endocytosis; neuron projection morphogenesis; perinuclear region of cytoplasm; phospholipid binding; plasma membrane; positive regulation of dendrite development; protein localization to membrane;…
Q14204	5	4	18.4719	14.4926	1.27457	0.191087	0.38289			Cytoplasmic dynein 1 heavy chain 1 (Cytoplasmic dynein heavy chain 1) (Dynein heavy chain, cytosolic)	ATP binding; ATPase activity; G2/M transition of mitotic cell cycle; antigen processing and presentation of exogenous peptide antigen via MHC class II; cell death; centrosome; cytoplasmic dynein complex; cytoplasmic mRNA processing body assembly; cytosol; extracellular vesicular exosome; microtubule; microtubule motor activity; microtubule-based movement; mitotic cell cycle; mitotic spindle organ…
P15880	4	2	1.17492	0.462483	2.54047	0.196948	0.393895			40S ribosomal protein S2 (40S ribosomal protein S4) (Protein LLRep3)	RNA metabolic process; SRP-dependent cotranslational protein targeting to membrane; cellular protein metabolic process; cytosol; cytosolic small ribosomal subunit; enzyme binding; extracellular vesicular exosome; fibroblast growth factor binding; gene expression; mRNA binding; mRNA metabolic process; nuclear-transcribed mRNA catabolic process, nonsense-mediated decay; nucleoplasm; poly(A) RNA bin…
P51674	4	4	3.09156	5.352	-1.73116	0.197606	0.394473			Neuronal membrane glycoprotein M6-a (M6a)	axonal growth cone; calcium channel activity; dendritic spine; extracellular vesicular exosome; filopodium; integral component of membrane; neural retina development; neuron migration; neuron projection; neuron projection morphogenesis; neuronal cell body; plasma membrane; positive regulation of filopodium assembly; stem cell differentiation; synapse assembly
P00918	5	4	3.95815	6.66125	-1.68292	0.198711	0.39543			Carbonic anhydrase 2 (EC 4.2.1.1) (Carbonate dehydratase II) (Carbonic anhydrase C) (CAC) (Carbonic anhydrase II) (CA-II)	angiotensin-activated signaling pathway; apical part of cell; axon; basolateral plasma membrane; bicarbonate transport; carbon dioxide transport; carbonate dehydratase activity; cytoplasm; cytosol; extracellular space; extracellular vesicular exosome; kidney development; microvillus; morphogenesis of an epithelium; odontogenesis of dentin-containing tooth; one-carbon metabolic process; plasma mem…
P08670	5	4	3.72148	13.0672	-3.51129	0.198826	0.39543		5	Vimentin	Bergmann glial cell differentiation; apoptotic process; astrocyte development; cell leading edge; cell projection; cellular component disassembly involved in execution phase of apoptosis; cellular component movement; cytoplasm; cytoskeleton; cytosol; double-stranded RNA binding; extracellular vesicular exosome; glycoprotein binding; identical protein binding; intermediate filament; intermediate f…
Q15019	5	4	3.8024	5.73733	-1.50887	0.199775	0.39658			Septin-2 (Neural precursor cell expressed developmentally down-regulated protein 5) (NEDD-5)	GTP binding; actin cytoskeleton; cell surface; ciliary membrane; cilium assembly; cleavage furrow; condensed chromosome kinetochore; cytoplasm; enzyme regulator activity; exocyst; extracellular vesicular exosome; midbody; mitosis; neuron projection development; nucleolus; nucleus; perinuclear region of cytoplasm; regulation of L-glutamate transport; regulation of protein localization; septin comp…
P62263	4	2	1.31656	0.462483	2.84672	0.200479	0.397238			40S ribosomal protein S14	RNA binding; RNA metabolic process; SRP-dependent cotranslational protein targeting to membrane; cellular protein metabolic process; cytosol; cytosolic small ribosomal subunit; erythrocyte differentiation; extracellular vesicular exosome; gene expression; mRNA 5'-UTR binding; mRNA metabolic process; maturation of SSU-rRNA; mitochondrion; negative regulation of transcription from RNA polymerase II…
P62888	4	3	1.76099	0.854967	2.05971	0.200899	0.397333			60S ribosomal protein L30	RNA binding; RNA metabolic process; SRP-dependent cotranslational protein targeting to membrane; cellular protein metabolic process; cytoplasm; cytosol; cytosolic large ribosomal subunit; extracellular vesicular exosome; gene expression; mRNA metabolic process; nuclear-transcribed mRNA catabolic process, nonsense-mediated decay; poly(A) RNA binding; structural constituent of ribosome; translation…
Q7Z4S6	4	3	0.874838	2.42904	-2.77656	0.201449	0.397685			Kinesin-like protein KIF21A (Kinesin-like protein KIF2) (Renal carcinoma antigen NY-REN-62)	ATP binding; cytoplasm; kinesin complex; microtubule; microtubule motor activity; microtubule-based movement
P55809	5	4	2.91625	4.44067	-1.52273	0.206243	0.406397			Succinyl-CoA:3-ketoacid coenzyme A transferase 1, mitochondrial (EC 2.8.3.5) (3-oxoacid CoA-transferase 1) (Somatic-type succinyl-CoA:3-oxoacid CoA-transferase) (SCOT-s)	3-oxoacid CoA-transferase activity; adipose tissue development; brain development; cellular ketone body metabolic process; cellular lipid metabolic process; cellular response to acid; cellular response to glucose stimulus; heart development; ketone body catabolic process; ketone catabolic process; mitochondrial matrix; mitochondrion; positive regulation of insulin secretion; protein homodimerizat…
P62277	4	2	1.28743	0.462483	2.78373	0.208021	0.409146			40S ribosomal protein S13	RNA metabolic process; SRP-dependent cotranslational protein targeting to membrane; cellular protein metabolic process; cytosol; cytosolic small ribosomal subunit; extracellular vesicular exosome; gene expression; mRNA binding; mRNA metabolic process; negative regulation of RNA splicing; nuclear-transcribed mRNA catabolic process, nonsense-mediated decay; nucleolus; nucleus; poly(A) RNA binding; …
P49327	5	4	2.45912	4.16943	-1.69549	0.211709	0.415635			Fatty acid synthase (EC 2.3.1.85) [Includes: [Acyl-carrier-protein] S-acetyltransferase (EC 2.3.1.38); [Acyl-carrier-protein] S-malonyltransferase (EC 2.3.1.39); 3-oxoacyl-[acyl-carrier-protein] synthase (EC 2.3.1.41); 3-oxoacyl-[acyl-carrier-protein] reductase (EC 1.1.1.100); 3-hydroxyacyl-[acyl-carrier-protein] dehydratase (EC 4.2.1.59); Enoyl-[acyl-carrier-protein] reductase (EC 1.3.1.39); Ole…	3-hydroxyoctanoyl-[acyl-carrier-protein] dehydratase activity; 3-hydroxypalmitoyl-[acyl-carrier-protein] dehydratase activity; 3-oxoacyl-[acyl-carrier-protein] reductase (NADPH) activity; 3-oxoacyl-[acyl-carrier-protein] synthase activity; Golgi apparatus; NADPH binding; [acyl-carrier-protein] S-acetyltransferase activity; [acyl-carrier-protein] S-malonyltransferase activity; acetyl-CoA metabolic…
Q12756	4	2	1.76282	0.809329	2.17813	0.213188	0.417229			Kinesin-like protein KIF1A (Axonal transporter of synaptic vesicles) (Microtubule-based motor KIF1A) (Unc-104- and KIF1A-related protein) (hUnc-104)	ATP binding; anterograde axon cargo transport; cell death; cytoplasm; kinesin complex; metabolic process; microtubule; microtubule motor activity; motor activity; neuron projection; neuronal cell body
P21912	4	3	0.732239	1.78351	-2.43569	0.214097	0.417229			Succinate dehydrogenase [ubiquinone] iron-sulfur subunit, mitochondrial (EC 1.3.5.1) (Iron-sulfur subunit of complex II) (Ip)	2 iron, 2 sulfur cluster binding; 3 iron, 4 sulfur cluster binding; 4 iron, 4 sulfur cluster binding; aerobic respiration; cellular metabolic process; electron carrier activity; metal ion binding; mitochondrial inner membrane; mitochondrial respiratory chain complex II; mitochondrion; respiratory electron transport chain; small molecule metabolic process; succinate dehydrogenase (ubiquinone) acti…
P30043	4	1	1.29332	0.416845	3.10265	0.214138	0.417229			Flavin reductase (NADPH) (FR) (EC 1.5.1.30) (Biliverdin reductase B) (BVR-B) (EC 1.3.1.24) (Biliverdin-IX beta-reductase) (Green heme-binding protein) (GHBP) (NADPH-dependent diaphorase) (NADPH-flavin reductase) (FLR)	biliverdin reductase activity; cytoplasm; cytosol; extracellular vesicular exosome; heme catabolic process; nucleus; plasma membrane; porphyrin-containing compound metabolic process; riboflavin reductase (NADPH) activity; small molecule metabolic process
P13929	5	2	1.3056	0.531433	2.45675	0.214596	0.417229			Beta-enolase (EC 4.2.1.11) (2-phospho-D-glycerate hydro-lyase) (Enolase 3) (Muscle-specific enolase) (MSE) (Skeletal muscle enolase)	aging; carbohydrate metabolic process; cytoplasm; cytosol; extracellular space; gluconeogenesis; glucose metabolic process; glycolytic process; magnesium ion binding; phosphopyruvate hydratase activity; phosphopyruvate hydratase complex; plasma membrane; response to drug; skeletal muscle tissue regeneration; small molecule metabolic process
Q12849	5	2	1.3056	0.531433	2.45675	0.214596	0.417229			G-rich sequence factor 1 (GRSF-1)	RNA binding; anterior/posterior pattern specification; cytoplasm; mRNA binding; mRNA polyadenylation; mitochondrial nucleoid; mitochondrion; morphogenesis of embryonic epithelium; nucleotide binding; poly(A) RNA binding; tRNA processing
Q15435	4	3	2.92992	1.55328	1.88628	0.214865	0.417229			Protein phosphatase 1 regulatory subunit 7 (Protein phosphatase 1 regulatory subunit 22)	cytoplasm; enzyme regulator activity; extracellular vesicular exosome; nucleus; protein phosphatase type 1 regulator activity; regulation of catalytic activity
Q9P2R7	5	4	8.21983	4.65572	1.76554	0.216502	0.419645			Succinyl-CoA ligase [ADP-forming] subunit beta, mitochondrial (EC 6.2.1.5) (ATP-specific succinyl-CoA synthetase subunit beta) (Renal carcinoma antigen NY-REN-39) (Succinyl-CoA synthetase beta-A chain) (SCS-betaA)	ATP binding; cellular metabolic process; extracellular vesicular exosome; metal ion binding; mitochondrial matrix; mitochondrion; small molecule metabolic process; succinate metabolic process; succinate-CoA ligase (ADP-forming) activity; succinyl-CoA metabolic process; succinyl-CoA pathway; tricarboxylic acid cycle
Q9Y3F4	4	1	1.17763	0.416845	2.82511	0.217643	0.420604			Serine-threonine kinase receptor-associated protein (MAP activator with WD repeats) (UNR-interacting protein) (WD-40 repeat protein PT-WD)	SMN complex; SMN-Sm protein complex; cell junction; cytoplasm; cytosol; maintenance of gastrointestinal epithelium; negative regulation of epithelial cell migration; negative regulation of epithelial cell proliferation; negative regulation of epithelial to mesenchymal transition; negative regulation of pathway-restricted SMAD protein phosphorylation; negative regulation of transcription from RNA …
Q8WXF7	4	1	1.59934	0.555793	2.87759	0.217785	0.420604			Atlastin-1 (EC 3.6.5.-) (Brain-specific GTP-binding protein) (GTP-binding protein 3) (GBP-3) (hGBP3) (Guanine nucleotide-binding protein 3) (Spastic paraplegia 3 protein A)	GTP binding; GTP catabolic process; GTPase activity; Golgi apparatus; Golgi cis cisterna; Golgi membrane; axon; axonogenesis; cell death; endoplasmic reticulum; endoplasmic reticulum membrane; endoplasmic reticulum organization; identical protein binding; integral component of membrane; protein homooligomerization
Q01433	5	1	1.58471	0.555793	2.85126	0.219845	0.423816			AMP deaminase 2 (EC 3.5.4.6) (AMP deaminase isoform L)	AMP deaminase activity; IMP biosynthetic process; IMP salvage; cytosol; energy homeostasis; metal ion binding; nucleobase-containing small molecule metabolic process; purine nucleobase metabolic process; purine-containing compound salvage; small molecule metabolic process
Q9UN86	4	3	2.21953	0.997489	2.22511	0.220333	0.423992			Ras GTPase-activating protein-binding protein 2 (G3BP-2) (GAP SH3 domain-binding protein 2)	Ras protein signal transduction; cytoplasm; cytoplasmic sequestering of NF-kappaB; mRNA transport; nucleotide binding; poly(A) RNA binding; receptor signaling complex scaffold activity
Q8TD08	4	3	0.587898	1.85141	-3.1492	0.221561	0.425588			Mitogen-activated protein kinase 15 (MAP kinase 15) (MAPK 15) (EC 2.7.11.24) (Extracellular signal-regulated kinase 7) (ERK-7) (Extracellular signal-regulated kinase 8) (ERK-8)	ATP binding; MAP kinase activity; MAPK cascade; SH3 domain binding; extracellular region; intracellular; negative regulation of DNA replication; negative regulation of transcription from RNA polymerase II promoter; nucleus; positive regulation of protein catabolic process; positive regulation of protein phosphorylation; positive regulation of protein ubiquitination; protein autophosphorylation; r…
P22314	5	4	9.9533	12.3632	-1.24212	0.222774	0.427042		225	Ubiquitin-like modifier-activating enzyme 1 (Protein A1S9) (Ubiquitin-activating enzyme E1)	ATP binding; cell death; extracellular vesicular exosome; ligase activity; poly(A) RNA binding; protein ubiquitination; small protein activating enzyme activity
P30041	5	4	6.26388	8.26017	-1.3187	0.223117	0.427042			Peroxiredoxin-6 (EC 1.11.1.15) (1-Cys peroxiredoxin) (1-Cys PRX) (24 kDa protein) (Acidic calcium-independent phospholipase A2) (aiPLA2) (EC 3.1.1.-) (Antioxidant protein 2) (Liver 2D page spot 40) (Non-selenium glutathione peroxidase) (NSGPx) (EC 1.11.1.9) (Red blood cells page spot 12)	antioxidant activity; cytoplasm; cytoplasmic membrane-bounded vesicle; cytosol; extracellular space; extracellular vesicular exosome; glutathione peroxidase activity; hydrogen peroxide catabolic process; lysosome; peroxiredoxin activity; phospholipase A2 activity; phospholipid catabolic process; response to oxidative stress
P07101	4	3	5.61311	2.6349	2.13029	0.22598	0.431038	31	196	Tyrosine 3-monooxygenase (EC 1.14.16.2) (Tyrosine 3-hydroxylase) (TH)	amino acid binding; anatomical structure morphogenesis; catecholamine biosynthetic process; cellular nitrogen compound metabolic process; cellular response to drug; cellular response to glucose stimulus; cellular response to growth factor stimulus; cellular response to manganese ion; cellular response to nicotine; cerebral cortex development; circadian sleep/wake cycle; cytoplasm; cytoplasmic sid…
P15289	4	1	0.878416	0.323534	2.71506	0.226552	0.431038			Arylsulfatase A (ASA) (EC 3.1.6.8) (Cerebroside-sulfatase) [Cleaved into: Arylsulfatase A component B; Arylsulfatase A component C]	acrosomal vesicle; arylsulfatase activity; autophagy; binding of sperm to zona pellucida; calcium ion binding; cellular protein metabolic process; central nervous system development; cerebroside-sulfatase activity; endoplasmic reticulum lumen; endosome; extracellular space; extrinsic component of external side of plasma membrane; glycosphingolipid metabolic process; integral component of membrane…
P27797	4	2	1.755	0.740379	2.3704	0.226722	0.431038	70	276	Calreticulin (CRP55) (Calregulin) (Endoplasmic reticulum resident protein 60) (ERp60) (HACBP) (grp60)	DNA binding; Golgi apparatus; MHC class I peptide loading complex; acrosomal vesicle; activation of signaling protein activity involved in unfolded protein response; androgen receptor binding; antigen processing and presentation of exogenous peptide antigen via MHC class I; antigen processing and presentation of exogenous peptide antigen via MHC class I, TAP-dependent; antigen processing and pres…
P05090	5	3	3.73515	1.68866	2.2119	0.22682	0.431038	50		Apolipoprotein D (Apo-D) (ApoD)	aging; angiogenesis; brain development; cholesterol binding; cytosolic ribosome; dendrite; endoplasmic reticulum; extracellular region; extracellular space; extracellular vesicular exosome; glucose metabolic process; lipid metabolic process; lipid transport; lipid transporter activity; negative regulation of T cell migration; negative regulation of cytokine production involved in inflammatory res…
P56385	5	4	2.18314	5.98625	-2.74203	0.227661	0.431868			ATP synthase subunit e, mitochondrial (ATPase subunit e)	ATP catabolic process; cellular metabolic process; hydrogen ion transmembrane transporter activity; mitochondrial ATP synthesis coupled proton transport; mitochondrial inner membrane; mitochondrial proton-transporting ATP synthase complex; mitochondrial proton-transporting ATP synthase complex, coupling factor F(o); mitochondrion; respiratory electron transport chain; small molecule metabolic pro…
P19367	5	4	12.3901	14.2192	-1.14763	0.228181	0.432088			Hexokinase-1 (EC 2.7.1.1) (Brain form hexokinase) (Hexokinase type I) (HK I)	ATP binding; carbohydrate metabolic process; carbohydrate phosphorylation; cell death; cellular glucose homeostasis; cytosol; fructokinase activity; glucokinase activity; glucose 6-phosphate metabolic process; glucose transport; glycolytic process; hexokinase activity; hexose transport; mannokinase activity; membrane raft; mitochondrial outer membrane; mitochondrion; small molecule metabolic proc…
P05413	5	4	3.89766	2.13035	1.82958	0.229436	0.433696			Fatty acid-binding protein, heart (Fatty acid-binding protein 3) (Heart-type fatty acid-binding protein) (H-FABP) (Mammary-derived growth inhibitor) (MDGI) (Muscle fatty acid-binding protein) (M-FABP)	cholesterol homeostasis; cytoskeletal protein binding; cytosol; extracellular vesicular exosome; fatty acid metabolic process; icosatetraenoic acid binding; long-chain fatty acid binding; long-chain fatty acid import; long-chain fatty acid transporter activity; negative regulation of cell proliferation; oleic acid binding; phospholipid homeostasis; positive regulation of phospholipid biosynthetic…
O15240	4	2	2.19855	1.01828	2.15909	0.231282	0.436411			Neurosecretory protein VGF [Cleaved into: Neuroendocrine regulatory peptide-1 (NERP-1); Neuroendocrine regulatory peptide-2 (NERP-2); Antimicrobial peptide VGF[554-577]]	cytoplasmic vesicle; defense response to bacterium; extracellular space; generation of precursor metabolites and energy; glucose homeostasis; insulin secretion; ovarian follicle development; response to cAMP; response to cold; response to dietary excess; response to insulin; sexual reproduction; transport vesicle
P40925	5	4	8.95617	13.9956	-1.56267	0.231797	0.436612			Malate dehydrogenase, cytoplasmic (EC 1.1.1.37) (Cytosolic malate dehydrogenase) (Diiodophenylpyruvate reductase) (EC 1.1.1.96)	L-malate dehydrogenase activity; NAD binding; NADH metabolic process; carbohydrate metabolic process; cellular carbohydrate metabolic process; centrosome; cytoplasm; cytosol; diiodophenylpyruvate reductase activity; extracellular space; extracellular vesicular exosome; gluconeogenesis; glucose metabolic process; malate metabolic process; malic enzyme activity; mitochondrion; oxaloacetate metaboli…
P05408	4	3	0.587898	1.13644	-1.93305	0.233877	0.439755			Neuroendocrine protein 7B2 (Pituitary polypeptide) (Secretogranin V) (Secretogranin-5) (Secretory granule endocrine protein I) [Cleaved into: N-terminal peptide; C-terminal peptide]	GTP binding; enzyme inhibitor activity; extracellular region; intracellular protein transport; neuropeptide signaling pathway; peptide hormone processing; regulation of hormone secretion; secretory granule; unfolded protein binding
P11142	5	4	8.97531	12.0315	-1.34051	0.234309	0.439793	35	46	Heat shock cognate 71 kDa protein (Heat shock 70 kDa protein 8) (Lipopolysaccharide-associated protein 1) (LAP-1) (LPS-associated protein 1)	ATP binding; ATP catabolic process; ATPase activity, coupled; MHC class II protein complex binding; Prp19 complex; RNA metabolic process; RNA splicing; axon guidance; blood microparticle; chaperone mediated protein folding requiring cofactor; clathrin-sculpted gamma-aminobutyric acid transport vesicle membrane; cytosol; extracellular vesicular exosome; gene expression; intracellular; mRNA metabol…
P13645	5	4	15.6729	12.0153	1.30441	0.236766	0.443347		93	Keratin, type I cytoskeletal 10 (Cytokeratin-10) (CK-10) (Keratin-10) (K10)	cellular response to calcium ion; cytoplasm; extracellular space; extracellular vesicular exosome; intermediate filament; keratin filament; keratinocyte differentiation; structural constituent of epidermis
P62753	4	2	1.31066	0.462483	2.83397	0.237033	0.443347		224	40S ribosomal protein S6 (Phosphoprotein NP33)	RNA metabolic process; SRP-dependent cotranslational protein targeting to membrane; TOR signaling; cellular protein metabolic process; cytoplasm; cytosol; cytosolic small ribosomal subunit; gene expression; glucose homeostasis; insulin receptor signaling pathway; mRNA metabolic process; nuclear-transcribed mRNA catabolic process, nonsense-mediated decay; nucleolus; nucleus; poly(A) RNA binding; p…
P13693	4	3	0.587898	1.32102	-2.24703	0.238742	0.443926			Translationally-controlled tumor protein (TCTP) (Fortilin) (Histamine-releasing factor) (HRF) (p23)	calcium ion binding; calcium ion transport; cellular calcium ion homeostasis; cytoplasm; extracellular space; multivesicular body; negative regulation of apoptotic process; negative regulation of ectoderm development; negative regulation of intrinsic apoptotic signaling pathway in response to DNA damage; nucleoplasm; nucleus; poly(A) RNA binding; regulation of apoptotic process; response to virus…
O43765	4	4	1.02962	1.52892	-1.48494	0.239681	0.443926			Small glutamine-rich tetratricopeptide repeat-containing protein alpha (Alpha-SGT) (Vpu-binding protein) (UBP)	cytoplasm; viral process
P98160	2	3	0.707261	2.38697	-3.37495	0.24144	0.443926			Basement membrane-specific heparan sulfate proteoglycan core protein (HSPG) (Perlecan) (PLC) [Cleaved into: Endorepellin; LG3 peptide]	Golgi lumen; angiogenesis; basal lamina; brain development; carbohydrate metabolic process; cardiac muscle tissue development; cartilage development involved in endochondral bone morphogenesis; chondrocyte differentiation; chondroitin sulfate metabolic process; embryonic skeletal system morphogenesis; endochondral ossification; extracellular matrix disassembly; extracellular matrix organization; …
P09936	5	4	7.12906	10.1116	-1.41836	0.241726	0.443926		87	Ubiquitin carboxyl-terminal hydrolase isozyme L1 (UCH-L1) (EC 3.4.19.12) (EC 6.-.-.-) (Neuron cytoplasmic protein 9.5) (PGP 9.5) (PGP9.5) (Ubiquitin thioesterase L1)	adult walking behavior; alpha-2A adrenergic receptor binding; axon; axon target recognition; axon transport of mitochondrion; cell death; cell proliferation; cysteine-type endopeptidase activity; cytoplasm; cytosol; eating behavior; endoplasmic reticulum membrane; ligase activity; muscle fiber development; negative regulation of MAP kinase activity; neuromuscular process; neuronal cell body; nucl…
Q12765	5	4	4.51386	7.74854	-1.71661	0.241783	0.443926			Secernin-1	cytoplasm; dipeptidase activity; exocytosis; nuclear membrane; nucleus
Q86UE4	4	1	0.731368	0.277896	2.6318	0.241923	0.443926			Protein LYRIC (3D3/LYRIC) (Astrocyte elevated gene-1 protein) (AEG-1) (Lysine-rich CEACAM1 co-isolated protein) (Metadherin) (Metastasis adhesion protein)	NF-kappaB binding; RNA polymerase II transcription factor binding; apical plasma membrane; cytoplasm; double-stranded RNA binding; endoplasmic reticulum; endoplasmic reticulum membrane; integral component of membrane; intercellular canaliculus; lipopolysaccharide-mediated signaling pathway; negative regulation of apoptotic process; negative regulation of transcription from RNA polymerase II promo…
Q8NBS9	4	1	0.731368	0.277896	2.6318	0.241923	0.443926			Thioredoxin domain-containing protein 5 (Endoplasmic reticulum resident protein 46) (ER protein 46) (ERp46) (Thioredoxin-like protein p46)	apoptotic cell clearance; cell redox homeostasis; endoplasmic reticulum; endoplasmic reticulum lumen; extracellular vesicular exosome; glycerol ether metabolic process; lysosomal lumen; membrane organization; negative regulation of apoptotic process; post-Golgi vesicle-mediated transport; protein disulfide isomerase activity; protein disulfide oxidoreductase activity; protein folding; response to…
Q8N5K1	4	1	0.731368	0.277896	2.6318	0.241923	0.443926			CDGSH iron-sulfur domain-containing protein 2 (Endoplasmic reticulum intermembrane small protein) (MitoNEET-related 1 protein) (Miner1) (Nutrient-deprivation autophagy factor-1) (NAF-1)	2 iron, 2 sulfur cluster binding; endoplasmic reticulum; endoplasmic reticulum membrane; integral component of membrane; metal ion binding; mitochondrial outer membrane; mitochondrion degradation; multicellular organismal aging; poly(A) RNA binding; protein complex; protein homodimerization activity; regulation of autophagy
P63104	5	4	11.7699	14.1503	-1.20224	0.241934	0.443926		29	14-3-3 protein zeta/delta (Protein kinase C inhibitor protein 1) (KCIP-1)	RNA metabolic process; apoptotic process; blood coagulation; blood microparticle; cell leading edge; cytoplasm; cytoplasmic vesicle membrane; cytosol; extracellular space; extracellular vesicular exosome; gene expression; histamine secretion by mast cell; identical protein binding; intrinsic apoptotic signaling pathway; mRNA metabolic process; mast cell granule; melanosome; membrane organization;…
P18859	5	3	2.17357	1.3864	1.56778	0.241967	0.443926			ATP synthase-coupling factor 6, mitochondrial (ATPase subunit F6)	ATP catabolic process; cellular metabolic process; hydrogen ion transmembrane transporter activity; mitochondrial ATP synthesis coupled proton transport; mitochondrial inner membrane; mitochondrial proton-transporting ATP synthase complex; mitochondrial proton-transporting ATP synthase complex, coupling factor F(o); mitochondrion; respiratory electron transport chain; small molecule metabolic pro…
Q96RQ3	4	1	0.732239	0.277896	2.63493	0.242453	0.443926			Methylcrotonoyl-CoA carboxylase subunit alpha, mitochondrial (MCCase subunit alpha) (EC 6.4.1.4) (3-methylcrotonyl-CoA carboxylase 1) (3-methylcrotonyl-CoA carboxylase biotin-containing subunit) (3-methylcrotonyl-CoA:carbon dioxide ligase subunit alpha)	ATP binding; biotin binding; biotin carboxylase activity; biotin metabolic process; branched-chain amino acid catabolic process; cellular nitrogen compound metabolic process; cytosol; leucine catabolic process; metal ion binding; methylcrotonoyl-CoA carboxylase activity; mitochondrial inner membrane; mitochondrial matrix; mitochondrion; small molecule metabolic process; vitamin metabolic process;…
P18669	4	3	3.37937	1.77993	1.8986	0.242811	0.443926		83	Phosphoglycerate mutase 1 (EC 3.1.3.13) (EC 5.4.2.11) (EC 5.4.2.4) (BPG-dependent PGAM 1) (Phosphoglycerate mutase isozyme B) (PGAM-B)	bisphosphoglycerate 2-phosphatase activity; bisphosphoglycerate mutase activity; carbohydrate metabolic process; cytoplasm; cytosol; extracellular vesicular exosome; gluconeogenesis; glucose metabolic process; glycolytic process; phosphoglycerate mutase activity; protein kinase binding; regulation of glycolytic process; regulation of pentose-phosphate shunt; respiratory burst; small molecule meta…
Q9NSE4	5	3	2.73466	1.48328	1.84365	0.243321	0.443926			Isoleucine--tRNA ligase, mitochondrial (EC 6.1.1.5) (Isoleucyl-tRNA synthetase) (IleRS)	ATP binding; aminoacyl-tRNA editing activity; cytoplasm; gene expression; isoleucine-tRNA ligase activity; isoleucyl-tRNA aminoacylation; mitochondrial matrix; mitochondrion; tRNA aminoacylation for protein translation
Q9BSJ8	4	1	0.734075	0.277896	2.64154	0.243584	0.443926			Extended synaptotagmin-1 (E-Syt1) (Membrane-bound C2 domain-containing protein)	integral component of membrane
Q15120	4	1	0.734075	0.277896	2.64154	0.243584	0.443926			[Pyruvate dehydrogenase (acetyl-transferring)] kinase isozyme 3, mitochondrial (EC 2.7.11.2) (Pyruvate dehydrogenase kinase isoform 3)	ATP binding; cellular metabolic process; cellular response to fatty acid; cellular response to glucose stimulus; glucose metabolic process; hypoxia-inducible factor-1alpha signaling pathway; mitochondrial matrix; mitochondrion; peptidyl-serine phosphorylation; peroxisome proliferator activated receptor signaling pathway; protein kinase activity; protein serine/threonine kinase activity; pyruvate …
Q562R1	4	3	1.02005	2.7789	-2.72428	0.244728	0.443926			Beta-actin-like protein 2 (Kappa-actin)	ATP binding; cytoplasm; cytoskeleton; extracellular space; extracellular vesicular exosome
P48066	5	1	1.45951	0.555793	2.62599	0.245356	0.443926			Sodium- and chloride-dependent GABA transporter 3 (GAT-3) (Solute carrier family 6 member 11)	brain development; cell projection; cytoplasm; gamma-aminobutyric acid:sodium symporter activity; integral component of membrane; integral component of plasma membrane; neurotransmitter binding; neurotransmitter secretion; neurotransmitter:sodium symporter activity; plasma membrane; response to drug; synaptic transmission; transmembrane transport
Q13363	4	2	1.1758	0.601431	1.955	0.245793	0.443926			C-terminal-binding protein 1 (CtBP1) (EC 1.1.1.-)	Golgi organization; NAD binding; RNA polymerase II transcription corepressor activity; cytosol; negative regulation of cell proliferation; negative regulation of histone H4 acetylation; negative regulation of histone acetylation; negative regulation of transcription from RNA polymerase II promoter; negative regulation of transcription, DNA-templated; nucleus; oxidoreductase activity, acting on th…
O95716	4	2	1.1758	0.601431	1.955	0.245793	0.443926			Ras-related protein Rab-3D	GTP binding; GTP catabolic process; GTPase activity; exocytosis; extracellular vesicular exosome; mitochondrion; peptidyl-cysteine methylation; plasma membrane; protein transport; regulation of exocytosis; small GTPase mediated signal transduction; transport vesicle; zymogen granule
O75110	4	1	1.32197	0.535007	2.47095	0.24617	0.443926			Probable phospholipid-transporting ATPase IIA (EC 3.6.3.1) (ATPase class II type 9A)	ATP binding; Golgi apparatus; cation-transporting ATPase activity; early endosome; early endosome membrane; integral component of membrane; magnesium ion binding; perinuclear region of cytoplasm; phospholipid translocation; phospholipid-translocating ATPase activity; recycling endosome; trans-Golgi network
P59998	4	2	1.90716	0.924965	2.06188	0.246516	0.443926			Actin-related protein 2/3 complex subunit 4 (Arp2/3 complex 20 kDa subunit) (p20-ARC)	Arp2/3 complex-mediated actin nucleation; Arp2/3 protein complex; Fc-gamma receptor signaling pathway involved in phagocytosis; actin filament polymerization; actin nucleation; cell projection; cytosol; extracellular vesicular exosome; innate immune response
Q96FC7	5	4	1.73959	2.59536	-1.49194	0.247344	0.443926			Phytanoyl-CoA hydroxylase-interacting protein-like	cytoplasm; mitochondrion
Q04917	5	3	5.2274	3.55882	1.46886	0.247918	0.443926		51	14-3-3 protein eta (Protein AS1)	apoptotic process; cytoplasm; cytoplasmic vesicle membrane; cytosol; enzyme binding; extracellular vesicular exosome; glucocorticoid catabolic process; glucocorticoid receptor binding; glucocorticoid receptor signaling pathway; insulin-like growth factor receptor binding; intercalated disc; intracellular protein transport; intrinsic apoptotic signaling pathway; ion channel binding; membrane depol…
O43813	5	2	1.29603	0.601431	2.15491	0.248443	0.443926			LanC-like protein 1 (40 kDa erythrocyte membrane protein) (p40)	G-protein coupled receptor activity; G-protein coupled receptor signaling pathway; SH3 domain binding; catalytic activity; cytoplasm; glutathione binding; integral component of plasma membrane; low-density lipoprotein particle receptor binding; nucleus; zinc ion binding
P04632	5	2	1.29603	0.601431	2.15491	0.248443	0.443926			Calpain small subunit 1 (CSS1) (Calcium-activated neutral proteinase small subunit) (CANP small subunit) (Calcium-dependent protease small subunit) (CDPS) (Calcium-dependent protease small subunit 1) (Calpain regulatory subunit)	calcium ion binding; calcium-dependent cysteine-type endopeptidase activity; cytoplasm; cytosol; extracellular matrix disassembly; extracellular matrix organization; extracellular vesicular exosome; membrane; plasma membrane; positive regulation of cell proliferation; proteolysis
P06576	5	4	21.798	17.345	1.25673	0.248524	0.443926	53	22	ATP synthase subunit beta, mitochondrial (EC 3.6.3.14)	ATP binding; ATP biosynthetic process; ATP catabolic process; ATP hydrolysis coupled proton transport; MHC class I protein binding; angiogenesis; cell surface; cellular metabolic process; extracellular vesicular exosome; generation of precursor metabolites and energy; lipid metabolic process; mitochondrial ATP synthesis coupled proton transport; mitochondrial matrix; mitochondrial membrane; mitoc…
Q9UJS0	4	1	0.741808	0.277896	2.66937	0.248565	0.443926		223	Calcium-binding mitochondrial carrier protein Aralar2 (Citrin) (Mitochondrial aspartate glutamate carrier 2) (Solute carrier family 25 member 13)	ATP biosynthetic process; L-aspartate transmembrane transporter activity; L-glutamate transmembrane transporter activity; L-glutamate transport; aspartate transport; calcium ion binding; carbohydrate metabolic process; cellular respiration; gluconeogenesis; glucose metabolic process; integral component of plasma membrane; malate-aspartate shuttle; mitochondrial inner membrane; mitochondrion; resp…
Q9NVJ2	4	2	1.75325	0.786017	2.23055	0.250338	0.446346			ADP-ribosylation factor-like protein 8B (ADP-ribosylation factor-like protein 10C) (Novel small G protein indispensable for equal chromosome segregation 1)	GDP binding; GTP binding; GTP catabolic process; GTPase activity; alpha-tubulin binding; beta-tubulin binding; cell cycle; cell division; chromosome segregation; cytoplasm; extracellular vesicular exosome; late endosome membrane; lysosomal membrane; midbody; small GTPase mediated signal transduction; spindle midzone
P43034	5	2	1.9021	0.924965	2.0564	0.253169	0.45064			Platelet-activating factor acetylhydrolase IB subunit alpha (Lissencephaly-1 protein) (LIS-1) (PAF acetylhydrolase 45 kDa subunit) (PAF-AH 45 kDa subunit) (PAF-AH alpha) (PAFAH alpha)	G2/M transition of mitotic cell cycle; acrosome assembly; actin cytoskeleton organization; adult locomotory behavior; ameboidal cell migration; astral microtubule; brain morphogenesis; cell cortex; cell leading edge; centrosome; cerebral cortex development; cerebral cortex neuron differentiation; corpus callosum morphogenesis; cytosol; dynactin binding; dynein binding; establishment of centrosome…
P22234	3	3	0.86614	2.84175	-3.28094	0.254796	0.45233			Multifunctional protein ADE2 [Includes: Phosphoribosylaminoimidazole-succinocarboxamide synthase (EC 6.3.2.6) (SAICAR synthetase); Phosphoribosylaminoimidazole carboxylase (EC 4.1.1.21) (AIR carboxylase) (AIRC)]	'de novo' IMP biosynthetic process; ATP binding; cytosol; extracellular vesicular exosome; identical protein binding; nucleobase-containing small molecule metabolic process; phosphoribosylaminoimidazole carboxylase activity; phosphoribosylaminoimidazolesuccinocarboxamide synthase activity; purine nucleobase biosynthetic process; purine nucleobase metabolic process; purine ribonucleoside monophosp…
P53597	4	3	2.21402	1.13286	1.95436	0.255765	0.45233			Succinyl-CoA ligase [ADP/GDP-forming] subunit alpha, mitochondrial (EC 6.2.1.4) (EC 6.2.1.5) (Succinyl-CoA synthetase subunit alpha) (SCS-alpha)	ATP citrate synthase activity; GDP binding; GTP binding; cellular metabolic process; cofactor binding; mitochondrial inner membrane; mitochondrial matrix; mitochondrion; poly(A) RNA binding; small molecule metabolic process; succinate metabolic process; succinate-CoA ligase (ADP-forming) activity; succinate-CoA ligase (GDP-forming) activity; succinate-CoA ligase complex (GDP-forming); succinyl-Co…
Q9NV96	5	4	2.01783	3.38495	-1.67752	0.255812	0.45233			Cell cycle control protein 50A (Transmembrane protein 30A)	endoplasmic reticulum; integral component of membrane; phospholipid translocation; positive regulation of protein exit from endoplasmic reticulum; protein localization to endosome
Q9NVI1	4	1	1.72321	0.277896	6.20092	0.256316	0.45233			Fanconi anemia group I protein (Protein FACI)	DNA binding; DNA polymerase binding; DNA repair; cell cycle; nucleoplasm; positive regulation of protein ubiquitination
Q9H3N1	4	1	1.00822	0.277896	3.62804	0.2566	0.45233			Thioredoxin-related transmembrane protein 1 (Thioredoxin domain-containing protein 1) (Transmembrane Trx-related protein)	cell redox homeostasis; disulfide oxidoreductase activity; endoplasmic reticulum; endoplasmic reticulum membrane; integral component of membrane; nucleolus; protein disulfide isomerase activity; protein folding; response to endoplasmic reticulum stress
Q13557	4	1	1.02962	0.416845	2.47003	0.256659	0.45233		182	Calcium/calmodulin-dependent protein kinase type II subunit delta (CaM kinase II subunit delta) (CaMK-II subunit delta) (EC 2.7.11.17)	ATP binding; G1/S transition of mitotic cell cycle; T-tubule; axon initial segment; calcium channel complex; calcium ion transport; calcium- and calmodulin-dependent protein kinase complex; calmodulin-dependent protein kinase activity; cardiac muscle cell contraction; cellular response to calcium ion; cytokine-mediated signaling pathway; cytoplasm; cytosol; endocytic vesicle membrane; intercalate…
Q01650	5	4	1.15169	1.92141	-1.66834	0.257233	0.452594			Large neutral amino acids transporter small subunit 1 (4F2 light chain) (4F2 LC) (4F2LC) (CD98 light chain) (Integral membrane protein E16) (L-type amino acid transporter 1) (hLAT1) (Solute carrier family 7 member 5) (y+ system cationic amino acid transporter)	L-amino acid transmembrane transporter activity; amino acid transmembrane transporter activity; amino acid transport; apical plasma membrane; blood coagulation; cell differentiation; cellular amino acid metabolic process; cytosol; extracellular vesicular exosome; integral component of membrane; ion transport; leukocyte migration; nervous system development; neutral amino acid transmembrane transp…
Q14974	5	1	1.15169	0.416845	2.76287	0.258791	0.454111			Importin subunit beta-1 (Importin-90) (Karyopherin subunit beta-1) (Nuclear factor p97) (Pore targeting complex 97 kDa subunit) (PTAC97)	NLS-bearing protein import into nucleus; apoptotic DNA fragmentation; apoptotic process; cellular component disassembly involved in execution phase of apoptosis; cytokine-mediated signaling pathway; cytoplasm; cytosol; endoplasmic reticulum tubular network; enzyme binding; extracellular vesicular exosome; intracellular transport of virus; nuclear envelope; nuclear localization sequence binding; n…
P02511	4	4	3.36661	6.37742	-1.89431	0.258945	0.454111	36	25	Alpha-crystallin B chain (Alpha(B)-crystallin) (Heat shock protein beta-5) (HspB5) (Renal carcinoma antigen NY-REN-27) (Rosenthal fiber component)	Golgi apparatus; Z disc; actin filament bundle; aging; apoptotic process involved in morphogenesis; cell surface; cellular response to gamma radiation; cytoplasm; cytosol; extracellular vesicular exosome; glucose metabolic process; identical protein binding; lens development in camera-type eye; metal ion binding; microtubule cytoskeleton; microtubule polymerization or depolymerization; mitochondr…
P06396	5	3	7.84772	5.70297	1.37608	0.260236	0.455028		154	Gelsolin (AGEL) (Actin-depolymerizing factor) (ADF) (Brevin)	actin cytoskeleton; actin filament polymerization; actin filament severing; aging; apoptotic process; barbed-end actin filament capping; blood microparticle; calcium ion binding; cellular component disassembly involved in execution phase of apoptosis; cellular response to cadmium ion; cilium morphogenesis; cytosol; extracellular region; extracellular vesicular exosome; lamellipodium; oligodendroc…
P07195	5	4	16.3576	32.2666	-1.97258	0.260321	0.455028			L-lactate dehydrogenase B chain (LDH-B) (EC 1.1.1.27) (LDH heart subunit) (LDH-H) (Renal carcinoma antigen NY-REN-46)	L-lactate dehydrogenase activity; NAD binding; NAD metabolic process; cellular carbohydrate metabolic process; cellular metabolic process; cytoplasm; cytosol; extracellular vesicular exosome; glycolytic process; lactate metabolic process; mitochondrion; pyruvate metabolic process; small molecule metabolic process
Q9UBB4	4	1	1.18807	0.416845	2.85015	0.261419	0.456202			Ataxin-10 (Brain protein E46 homolog) (Spinocerebellar ataxia type 10 protein)	cell death; cytoplasm; cytosol; dendrite; extracellular space; nervous system development; neuron projection development; neuronal cell body; perinuclear region of cytoplasm; plasma membrane
P00450	3	3	0.590605	1.20539	-2.04094	0.263277	0.458325			Ceruloplasmin (EC 1.16.3.1) (Ferroxidase)	blood microparticle; cellular iron ion homeostasis; chaperone binding; copper ion binding; copper ion transport; extracellular region; extracellular space; extracellular vesicular exosome; ferroxidase activity; lysosomal membrane; transmembrane transport
P41732	4	1	0.997779	0.277896	3.59047	0.263923	0.458325			Tetraspanin-7 (Tspan-7) (Cell surface glycoprotein A15) (Membrane component chromosome X surface marker 1) (T-cell acute lymphoblastic leukemia-associated antigen 1) (TALLA-1) (Transmembrane 4 superfamily member 2) (CD antigen CD231)	integral component of plasma membrane; viral process
Q9H845	4	1	0.997779	0.277896	3.59047	0.263923	0.458325			Acyl-CoA dehydrogenase family member 9, mitochondrial (ACAD-9) (EC 1.3.99.-)	acyl-CoA dehydrogenase activity; dendrite; flavin adenine dinucleotide binding; mitochondrion; nucleus
P50993	5	4	9.44742	7.84388	1.20443	0.265091	0.459605		201	Sodium/potassium-transporting ATPase subunit alpha-2 (Na(+)/K(+) ATPase alpha-2 subunit) (EC 3.6.3.9) (Sodium pump subunit alpha-2)	ATP binding; ATP biosynthetic process; ATP hydrolysis coupled proton transport; T-tubule; adult locomotory behavior; caveola; cellular response to mechanical stimulus; cytoplasm; dendritic spine; endosome; ion transmembrane transport; locomotion; metal ion binding; negative regulation of cytosolic calcium ion concentration; negative regulation of heart contraction; negative regulation of striated…
P08133	4	4	10.2967	6.15627	1.67255	0.266932	0.461521		112	Annexin A6 (67 kDa calelectrin) (Annexin VI) (Annexin-6) (Calphobindin-II) (CPB-II) (Chromobindin-20) (Lipocortin VI) (Protein III) (p68) (p70)	calcium ion binding; calcium ion transport; calcium-dependent phospholipid binding; extracellular vesicular exosome; melanosome; perinuclear region of cytoplasm; regulation of muscle contraction
O43837	5	3	1.87436	1.13644	1.64933	0.26706	0.461521			Isocitrate dehydrogenase [NAD] subunit beta, mitochondrial (EC 1.1.1.41) (Isocitric dehydrogenase subunit beta) (NAD(+)-specific ICDH subunit beta)	2-oxoglutarate metabolic process; NAD binding; NADH metabolic process; cellular metabolic process; electron carrier activity; isocitrate dehydrogenase (NAD+) activity; isocitrate metabolic process; magnesium ion binding; mitochondrial matrix; mitochondrion; small molecule metabolic process; tricarboxylic acid cycle
O14745	5	3	1.88393	1.27539	1.47714	0.268082	0.461889			Na(+)/H(+) exchange regulatory cofactor NHE-RF1 (NHERF-1) (Ezrin-radixin-moesin-binding phosphoprotein 50) (EBP50) (Regulatory cofactor of Na(+)/H(+) exchanger) (Sodium-hydrogen exchanger regulatory factor 1) (Solute carrier family 9 isoform A3 regulatory factor 1)	PDZ domain binding; Wnt signaling pathway; actin cytoskeleton; actin cytoskeleton organization; adenylate cyclase-activating dopamine receptor signaling pathway; apical plasma membrane; beta-2 adrenergic receptor binding; beta-catenin binding; bile acid secretion; brush border membrane; cell periphery; cellular phosphate ion homeostasis; cellular protein localization; centrosome; chloride channel…
P02649	5	1	1.8848	0.833689	2.26079	0.268138	0.461889		55	Apolipoprotein E (Apo-E)	G-protein coupled receptor signaling pathway; Golgi apparatus; aging; antioxidant activity; artery morphogenesis; beta-amyloid binding; blood microparticle; cGMP-mediated signaling; cell death; cellular calcium ion homeostasis; cellular response to cholesterol; cellular response to growth factor stimulus; cellular response to interleukin-1; cholesterol catabolic process; cholesterol efflux; chole…
P32119	5	4	9.18874	6.3865	1.43878	0.270553	0.465299			Peroxiredoxin-2 (EC 1.11.1.15) (Natural killer cell-enhancing factor B) (NKEF-B) (PRP) (Thiol-specific antioxidant protein) (TSA) (Thioredoxin peroxidase 1) (Thioredoxin-dependent peroxide reductase 1)	antioxidant activity; cellular response to oxidative stress; cytoplasm; cytosol; extracellular vesicular exosome; hydrogen peroxide catabolic process; negative regulation of apoptotic process; negative regulation of neuron apoptotic process; regulation of apoptotic process; removal of superoxide radicals; response to oxidative stress; thioredoxin peroxidase activity
Q9UHG2	5	4	7.70103	14.0624	-1.82605	0.272551	0.467981			ProSAAS (Proprotein convertase subtilisin/kexin type 1 inhibitor) (Proprotein convertase 1 inhibitor) (pro-SAAS) [Cleaved into: KEP; Big SAAS (b-SAAS); Little SAAS (l-SAAS) (N-proSAAS); Big PEN-LEN (b-PEN-LEN) (SAAS CT(1-49)); PEN; Little LEN (l-LEN); Big LEN (b-LEN) (SAAS CT(25-40))]	Golgi apparatus; endopeptidase inhibitor activity; extracellular space; negative regulation of endopeptidase activity; neuropeptide signaling pathway; peptide hormone processing; receptor binding; response to cold; response to dietary excess; secretory granule; serine-type endopeptidase inhibitor activity; trans-Golgi network
P16949	4	3	1.02189	2.03347	-1.98992	0.273545	0.468647			Stathmin (Leukemia-associated phosphoprotein p18) (Metablastin) (Oncoprotein 18) (Op18) (Phosphoprotein p19) (pp19) (Prosolin) (Protein Pr22) (pp17)	axonogenesis; cytosol; extracellular vesicular exosome; intracellular; intracellular signal transduction; membrane; microtubule; microtubule depolymerization; mitotic spindle organization; negative regulation of microtubule polymerization; positive regulation of cellular component movement; response to virus; signal transducer activity; signal transduction; tubulin binding
Q15365	4	1	1.48545	0.555793	2.67267	0.273817	0.468647		229	Poly(rC)-binding protein 1 (Alpha-CP1) (Heterogeneous nuclear ribonucleoprotein E1) (hnRNP E1) (Nucleic acid-binding protein SUB2.3)	RNA binding; RNA splicing; cytoplasm; extracellular vesicular exosome; gene expression; mRNA splicing, via spliceosome; nucleoplasm; poly(A) RNA binding; ribonucleoprotein complex; single-stranded DNA binding
P11498	5	3	4.33252	2.47467	1.75074	0.277068	0.47223			Pyruvate carboxylase, mitochondrial (EC 6.4.1.1) (Pyruvic carboxylase) (PCB)	ATP binding; DNA binding; biotin binding; biotin carboxylase activity; biotin metabolic process; carbohydrate metabolic process; cytosol; gluconeogenesis; glucose metabolic process; lipid metabolic process; metal ion binding; mitochondrial inner membrane; mitochondrial matrix; mitochondrion; oxaloacetate metabolic process; pyruvate carboxylase activity; pyruvate metabolic process; small molecule …
P28838	4	2	2.32298	1.01828	2.28129	0.277208	0.47223			Cytosol aminopeptidase (EC 3.4.11.1) (Leucine aminopeptidase 3) (LAP-3) (Leucyl aminopeptidase) (Peptidase S) (Proline aminopeptidase) (EC 3.4.11.5) (Prolyl aminopeptidase)	aminopeptidase activity; cytoplasm; extracellular vesicular exosome; manganese ion binding; metalloexopeptidase activity; mitochondrion; nucleus; proteolysis; trans-Golgi network
O75955	2	3	0.707261	1.87934	-2.65721	0.277236	0.47223			Flotillin-1	axonogenesis; caveola; centriolar satellite; endosome; extracellular vesicular exosome; flotillin complex; integral component of membrane; lysosomal membrane; melanosome; membrane raft; microtubule organizing center; protein localization to plasma membrane; regulation of Rho protein signal transduction; sarcolemma
Q9GZV7	5	4	3.48961	5.09236	-1.45929	0.277831	0.47249			Hyaluronan and proteoglycan link protein 2 (Brain link protein 1)	cell adhesion; hyaluronic acid binding; proteinaceous extracellular matrix
Q6PUV4	4	4	1.46544	3.14659	-2.1472	0.280328	0.475978			Complexin-2 (Complexin II) (CPX II) (Synaphin-1)	cell differentiation; cytosol; dendrite; mast cell degranulation; mast cell granule; nervous system development; neuronal cell body; positive regulation of synaptic plasticity; synapse; synaptic vesicle exocytosis; synaptobrevin 2-SNAP-25-syntaxin-1a-complexin II complex; vesicle docking involved in exocytosis
P14854	4	4	0.887985	1.38997	-1.56531	0.282966	0.479084			Cytochrome c oxidase subunit 6B1 (Cytochrome c oxidase subunit VIb isoform 1) (COX VIb-1)	cellular metabolic process; cytochrome-c oxidase activity; hydrogen ion transmembrane transport; mitochondrial inner membrane; mitochondrial intermembrane space; mitochondrion; respiratory electron transport chain; small molecule metabolic process; substantia nigra development
Q14257	4	2	2.49593	1.34181	1.86012	0.283369	0.479084			Reticulocalbin-2 (Calcium-binding protein ERC-55) (E6-binding protein) (E6BP)	calcium ion binding; endoplasmic reticulum; endoplasmic reticulum lumen; nucleolus
Q6YN16	5	3	2.31888	1.45892	1.58945	0.283503	0.479084			Hydroxysteroid dehydrogenase-like protein 2 (EC 1.-.-.-)	mitochondrion; oxidoreductase activity; peroxisome; sterol binding
Q2M2I8	4	3	0.887985	1.6643	-1.87424	0.28497	0.480802			AP2-associated protein kinase 1 (EC 2.7.11.1) (Adaptor-associated kinase 1)	AP-2 adaptor complex binding; ATP binding; Notch binding; cell leading edge; clathrin-coated vesicle; coated pit; endocytosis; extrinsic component of plasma membrane; positive regulation of Notch signaling pathway; protein autophosphorylation; protein phosphorylation; protein serine/threonine kinase activity; protein stabilization; regulation of clathrin-mediated endocytosis; regulation of protei…
P69905	5	4	11.0734	18.4803	-1.66888	0.285833	0.481498		126	Hemoglobin subunit alpha (Alpha-globin) (Hemoglobin alpha chain)	bicarbonate transport; blood microparticle; cytosol; cytosolic small ribosomal subunit; endocytic vesicle lumen; extracellular region; extracellular vesicular exosome; haptoglobin-hemoglobin complex; heme binding; hemoglobin complex; hydrogen peroxide catabolic process; iron ion binding; oxidation-reduction process; oxygen binding; oxygen transport; oxygen transporter activity; positive regulatio…
P15121	4	2	1.31057	0.601431	2.17908	0.290955	0.489355			Aldose reductase (AR) (EC 1.1.1.21) (Aldehyde reductase) (Aldo-keto reductase family 1 member B1)	C21-steroid hormone biosynthetic process; alditol:NADP+ 1-oxidoreductase activity; aldo-keto reductase (NADP) activity; carbohydrate metabolic process; cytoplasm; cytosol; daunorubicin metabolic process; doxorubicin metabolic process; electron carrier activity; extracellular space; extracellular vesicular exosome; glyceraldehyde oxidoreductase activity; nucleus; response to stress; small molecule…
Q9Y2T3	5	4	1.75003	4.06143	-2.32078	0.291895	0.490163			Guanine deaminase (Guanase) (Guanine aminase) (EC 3.5.4.3) (Guanine aminohydrolase) (GAH) (p51-nedasin)	cytosol; guanine catabolic process; guanine deaminase activity; intracellular; nervous system development; nucleobase-containing compound metabolic process; nucleobase-containing small molecule metabolic process; purine nucleobase metabolic process; purine nucleotide catabolic process; small molecule metabolic process; zinc ion binding
P52758	5	4	3.47917	5.35095	-1.53799	0.294881	0.494401			Ribonuclease UK114 (EC 3.1.-.-) (14.5 kDa translational inhibitor protein) (p14.5) (Heat-responsive protein 12) (UK114 antigen homolog)	cytoplasm; deaminase activity; endonuclease activity; extracellular vesicular exosome; mitochondrion; nucleus; poly(A) RNA binding; regulation of translational termination
P07197	5	4	15.0184	21.0163	-1.39937	0.296323	0.49604		39	Neurofilament medium polypeptide (NF-M) (160 kDa neurofilament protein) (Neurofilament 3) (Neurofilament triplet M protein)	axon; axon cargo transport; microtubule binding; microtubule cytoskeleton organization; neurofibrillary tangle; neurofilament; neurofilament bundle assembly; neuromuscular junction; regulation of axon diameter; structural constituent of cytoskeleton
P10909	5	3	3.03562	1.81039	1.67677	0.298004	0.497295		250	Clusterin (Aging-associated gene 4 protein) (Apolipoprotein J) (Apo-J) (Complement cytolysis inhibitor) (CLI) (Complement-associated protein SP-40,40) (Ku70-binding protein 1) (NA1/NA2) (Testosterone-repressed prostate message 2) (TRPM-2) [Cleaved into: Clusterin beta chain (ApoJalpha) (Complement cytolysis inhibitor a chain); Clusterin alpha chain (ApoJbeta) (Complement cytolysis inhibitor b cha…	blood coagulation; blood microparticle; chaperone-mediated protein folding; chromaffin granule; complement activation; complement activation, classical pathway; cytosol; endoplasmic reticulum; extracellular region; extracellular space; extracellular vesicular exosome; innate immune response; intrinsic apoptotic signaling pathway; lipid metabolic process; misfolded protein binding; mitochondrial m…
Q92561	4	4	1.00735	2.45999	-2.44204	0.298004	0.497295			Phytanoyl-CoA hydroxylase-interacting protein (Phytanoyl-CoA hydroxylase-associated protein 1) (PAHX-AP1) (PAHXAP1)	0
Q68D91	4	2	1.46815	0.740379	1.98297	0.298801	0.497625			Metallo-beta-lactamase domain-containing protein 2 (EC 3.-.-.-)	extracellular vesicular exosome; hydrolase activity; metal ion binding
P60900	5	3	2.74781	1.59787	1.71967	0.299403	0.497625			Proteasome subunit alpha type-6 (EC 3.4.25.1) (27 kDa prosomal protein) (PROS-27) (p27K) (Macropain iota chain) (Multicatalytic endopeptidase complex iota chain) (Proteasome iota chain)	DNA damage response, signal transduction by p53 class mediator resulting in cell cycle arrest; G1/S transition of mitotic cell cycle; NF-kappaB binding; RNA binding; RNA metabolic process; anaphase-promoting complex-dependent proteasomal ubiquitin-dependent protein catabolic process; antigen processing and presentation of exogenous peptide antigen via MHC class I; antigen processing and presentat…
P49418	3	3	0.893882	1.73429	-1.94018	0.300417	0.497625			Amphiphysin	actin cytoskeleton; cell junction; endocytosis; leading edge membrane; learning; phospholipid binding; synaptic transmission; synaptic vesicle; synaptic vesicle endocytosis; synaptic vesicle membrane
Q9Y2J2	5	4	5.95883	8.00306	-1.34306	0.300719	0.497625			Band 4.1-like protein 3 (4.1B) (Differentially expressed in adenocarcinoma of the lung protein 1) (DAL-1) [Cleaved into: Band 4.1-like protein 3, N-terminally processed]	apoptotic process; axolemma; cell-cell junction; cortical actin cytoskeleton organization; cortical cytoskeleton organization; cytoplasm; cytoskeletal anchoring at plasma membrane; cytoskeleton; extrinsic component of membrane; juxtaparanode region of axon; myelin maintenance; neuron projection morphogenesis; paranodal junction assembly; paranode region of axon; plasma membrane; protein localizat…
P55786	4	1	1.32284	0.555793	2.3801	0.300883	0.497625			Puromycin-sensitive aminopeptidase (PSA) (EC 3.4.11.14) (Cytosol alanyl aminopeptidase) (AAP-S)	aminopeptidase activity; antigen processing and presentation of peptide antigen via MHC class I; cellular response to hypoxia; cytosol; extracellular vesicular exosome; metallopeptidase activity; nucleus; protein polyubiquitination; zinc ion binding
P28482	5	4	3.48101	5.35095	-1.53718	0.300998	0.497625			Mitogen-activated protein kinase 1 (MAP kinase 1) (MAPK 1) (EC 2.7.11.24) (ERT1) (Extracellular signal-regulated kinase 2) (ERK-2) (MAP kinase isoform p42) (p42-MAPK) (Mitogen-activated protein kinase 2) (MAP kinase 2) (MAPK 2)	ATP binding; B cell receptor signaling pathway; DNA binding; ERBB signaling pathway; ERK1 and ERK2 cascade; Fc-epsilon receptor signaling pathway; Fc-gamma receptor signaling pathway involved in phagocytosis; Golgi apparatus; JAK-STAT cascade involved in growth hormone signaling pathway; MAP kinase activity; MAPK cascade; MAPK import into nucleus; MyD88-dependent toll-like receptor signaling path…
O75367	4	1	1.33154	0.555793	2.39575	0.302519	0.499366		30	Core histone macro-H2A.1 (Histone macroH2A1) (mH2A1) (Histone H2A.y) (H2A/y) (Medulloblastoma antigen MU-MB-50.205)	Barr body; DNA binding; chromatin binding; chromatin modification; condensed chromosome; dosage compensation; nucleosome; nucleosome assembly; sex chromatin
P05129	5	4	2.90084	4.26428	-1.47001	0.304794	0.502346			Protein kinase C gamma type (PKC-gamma) (EC 2.7.11.13)	ATP binding; activation of phospholipase C activity; blood coagulation; calcium-dependent protein kinase C activity; cell death; cell junction; chemosensory behavior; cytosol; dendrite; epidermal growth factor receptor signaling pathway; fibroblast growth factor receptor signaling pathway; innate immune response; innervation; intracellular signal transduction; learning or memory; negative regulat…
Q14165	5	3	1.44134	0.854967	1.68584	0.306284	0.504023			Malectin	carbohydrate binding; cellular protein metabolic process; endoplasmic reticulum; endoplasmic reticulum membrane; enzyme binding; integral component of membrane; post-translational protein modification; protein N-linked glycosylation via asparagine; protein folding
P78559	5	4	7.44244	8.84495	-1.18845	0.308887	0.507158			Microtubule-associated protein 1A (MAP-1A) (Proliferation-related protein p80) [Cleaved into: MAP1A heavy chain; MAP1 light chain LC2]	cytosol; hydrolase activity; microtubule; microtubule associated complex; microtubule cytoskeleton organization; sensory perception of sound; structural molecule activity
Q00577	4	4	4.26513	2.59179	1.64563	0.309138	0.507158		89	Transcriptional activator protein Pur-alpha (Purine-rich single-stranded DNA-binding protein alpha)	DNA replication factor A complex; DNA replication initiation; DNA unwinding involved in DNA replication; RNA polymerase II distal enhancer sequence-specific DNA binding transcription factor activity; cytoplasm; dendrite; double-stranded telomeric DNA binding; negative regulation of transcription, DNA-templated; nervous system development; neuronal cell body; nuclear chromosome, telomeric region; …
P10606	4	4	2.19768	3.16991	-1.44239	0.310062	0.507893			Cytochrome c oxidase subunit 5B, mitochondrial (Cytochrome c oxidase polypeptide Vb)	cellular metabolic process; cytochrome-c oxidase activity; hydrogen ion transmembrane transport; metal ion binding; mitochondrial inner membrane; mitochondrion; respiratory electron transport chain; respiratory gaseous exchange; small molecule metabolic process
P51991	5	4	1.59525	2.38746	-1.49661	0.312041	0.510182		99	Heterogeneous nuclear ribonucleoprotein A3 (hnRNP A3)	RNA binding; RNA splicing; catalytic step 2 spliceosome; gene expression; mRNA splicing, via spliceosome; nucleoplasm; nucleotide binding; poly(A) RNA binding; ribonucleoprotein complex
P08247	5	4	2.0301	3.03453	-1.49477	0.312415	0.510182			Synaptophysin (Major synaptic vesicle protein p38)	cell junction; cellular response to organic substance; cholesterol binding; endocytosis; excitatory synapse; integral component of synaptic vesicle membrane; neuron projection terminus; presynaptic active zone; presynaptic membrane; protein complex; regulation of long-term neuronal synaptic plasticity; regulation of neuronal synaptic plasticity; regulation of opioid receptor signaling pathway; re…
P09972	5	4	19.7843	27.9615	-1.41332	0.315625	0.514638		156	Fructose-bisphosphate aldolase C (EC 4.1.2.13) (Brain-type aldolase)	aging; apoptotic process; axon; carbohydrate metabolic process; cytoskeletal protein binding; cytoskeleton; cytosol; epithelial cell differentiation; extracellular vesicular exosome; fructose 1,6-bisphosphate metabolic process; fructose metabolic process; fructose-bisphosphate aldolase activity; gluconeogenesis; glucose metabolic process; glycolytic process; mitochondrion; organ regeneration; pro…
P62266	4	2	1.61249	0.786017	2.05147	0.318116	0.517908			40S ribosomal protein S23	RNA metabolic process; SRP-dependent cotranslational protein targeting to membrane; cellular protein metabolic process; cytoplasm; cytosol; cytosolic small ribosomal subunit; gene expression; mRNA metabolic process; nuclear-transcribed mRNA catabolic process, nonsense-mediated decay; nucleolus; poly(A) RNA binding; ribosome; structural constituent of ribosome; translation; translational elongatio…
Q08722	5	2	2.72554	0.879327	3.09957	0.319157	0.518813			Leukocyte surface antigen CD47 (Antigenic surface determinant protein OA3) (Integrin-associated protein) (IAP) (Protein MER6) (CD antigen CD47)	blood coagulation; cell adhesion; extracellular matrix organization; extracellular vesicular exosome; integral component of plasma membrane; integrin-mediated signaling pathway; leukocyte migration; opsonization; plasma membrane; positive regulation of T cell activation; positive regulation of cell proliferation; positive regulation of cell-cell adhesion; positive regulation of inflammatory respo…
P62910	4	1	0.741808	0.323534	2.29282	0.326292	0.523449			60S ribosomal protein L32	RNA metabolic process; SRP-dependent cotranslational protein targeting to membrane; cellular protein metabolic process; cytosol; cytosolic large ribosomal subunit; gene expression; mRNA metabolic process; nuclear-transcribed mRNA catabolic process, nonsense-mediated decay; poly(A) RNA binding; structural constituent of ribosome; translation; translational elongation; translational initiation; tra…
P36871	5	4	6.35044	4.72571	1.34381	0.327325	0.523449			Phosphoglucomutase-1 (PGM 1) (EC 5.4.2.2) (Glucose phosphomutase 1)	carbohydrate metabolic process; cytoplasm; cytosol; extracellular vesicular exosome; galactose catabolic process; gluconeogenesis; glucose metabolic process; glycogen biosynthetic process; glycogen catabolic process; glycolytic process; magnesium ion binding; phosphoglucomutase activity; small molecule metabolic process
P60983	4	1	0.878416	0.392484	2.23809	0.327651	0.523449			Glia maturation factor beta (GMF-beta)	enzyme activator activity; intracellular; negative regulation of protein kinase activity; nervous system development; positive regulation of catalytic activity; protein kinase inhibitor activity; protein phosphorylation; signal transducer activity; signal transduction
P08107	5	2	1.89253	1.06391	1.77884	0.328949	0.523449		219	Heat shock 70 kDa protein 1A/1B (Heat shock 70 kDa protein 1/2) (HSP70-1/HSP70-2) (HSP70.1/HSP70.2)	ATP binding; RNA metabolic process; aggresome; blood microparticle; cytoplasm; cytosol; double-stranded RNA binding; endoplasmic reticulum; extracellular vesicular exosome; gene expression; inclusion body; mRNA catabolic process; mRNA metabolic process; mitochondrion; negative regulation of apoptotic process; negative regulation of cell growth; negative regulation of cell proliferation; negative …
Q15006	4	3	0.587898	1.06644	-1.81399	0.329085	0.523449			ER membrane protein complex subunit 2 (Tetratricopeptide repeat protein 35) (TPR repeat protein 35)	ER membrane protein complex; cytoplasm; endoplasmic reticulum; mitochondrion; nucleus
Q9Y266	4	3	0.587898	1.06644	-1.81399	0.329085	0.523449			Nuclear migration protein nudC (Nuclear distribution protein C homolog)	cell proliferation; cytoplasm; cytosol; microtubule; mitosis; mitotic cell cycle; multicellular organismal development; nucleoplasm
P12236	4	1	0.587898	0.277896	2.11553	0.329361	0.523449		61	ADP/ATP translocase 3 (ADP,ATP carrier protein 3) (ADP,ATP carrier protein, isoform T2) (ANT 2) (Adenine nucleotide translocator 3) (ANT 3) (Solute carrier family 25 member 6) [Cleaved into: ADP/ATP translocase 3, N-terminally processed]	ADP transport; ATP transport; ATP:ADP antiporter activity; active induction of host immune response by virus; apoptotic process; cellular protein metabolic process; energy reserve metabolic process; integral component of membrane; mitochondrial inner membrane; mitochondrial inner membrane presequence translocase complex; mitochondrion; modulation by virus of host morphology or physiology; protein…
P17858	4	1	1.1758	0.555793	2.11553	0.329361	0.523449		263	6-phosphofructokinase, liver type (EC 2.7.1.11) (Phosphofructo-1-kinase isozyme B) (PFK-B) (Phosphofructokinase 1) (Phosphohexokinase)	6-phosphofructokinase activity; 6-phosphofructokinase complex; ATP binding; carbohydrate metabolic process; carbohydrate phosphorylation; cytosol; extracellular vesicular exosome; fructose 1,6-bisphosphate metabolic process; fructose 6-phosphate metabolic process; fructose binding; fructose-6-phosphate binding; glucose metabolic process; glycolytic process; identical protein binding; kinase bindi…
P49721	4	1	0.587898	0.277896	2.11553	0.329361	0.523449			Proteasome subunit beta type-2 (EC 3.4.25.1) (Macropain subunit C7-I) (Multicatalytic endopeptidase complex subunit C7-I) (Proteasome component C7-I)	DNA damage response, signal transduction by p53 class mediator resulting in cell cycle arrest; G1/S transition of mitotic cell cycle; RNA metabolic process; anaphase-promoting complex-dependent proteasomal ubiquitin-dependent protein catabolic process; antigen processing and presentation of exogenous peptide antigen via MHC class I; antigen processing and presentation of exogenous peptide antigen…
Q13555	4	1	0.587898	0.277896	2.11553	0.329361	0.523449			Calcium/calmodulin-dependent protein kinase type II subunit gamma (CaM kinase II subunit gamma) (CaMK-II subunit gamma) (EC 2.7.11.17)	ATP binding; G1/S transition of mitotic cell cycle; calcium ion transport; calcium- and calmodulin-dependent protein kinase complex; calcium-dependent protein serine/threonine phosphatase activity; calmodulin binding; calmodulin-dependent protein kinase activity; cell differentiation; cytokine-mediated signaling pathway; cytosol; dephosphorylation; endocytic vesicle membrane; insulin secretion; i…
Q9ULP9	4	1	0.587898	0.277896	2.11553	0.329361	0.523449			TBC1 domain family member 24	Rab GTPase activator activity; cytoplasm; neuron projection development
Q9UIJ7	4	1	0.587898	0.277896	2.11553	0.329361	0.523449			GTP:AMP phosphotransferase AK3, mitochondrial (EC 2.7.4.10) (Adenylate kinase 3) (AK 3) (Adenylate kinase 3 alpha-like 1)	AMP metabolic process; ATP binding; GTP binding; GTP metabolic process; ITP metabolic process; UTP metabolic process; blood coagulation; mitochondrial matrix; mitochondrion; nucleoside triphosphate adenylate kinase activity
P23368	4	1	0.587898	0.277896	2.11553	0.329361	0.523449			NAD-dependent malic enzyme, mitochondrial (NAD-ME) (EC 1.1.1.38) (Malic enzyme 2)	NAD binding; electron carrier activity; intracellular membrane-bounded organelle; malate dehydrogenase (decarboxylating) (NAD+) activity; malate metabolic process; metal ion binding; mitochondrial matrix; mitochondrion; oxaloacetate decarboxylase activity
Q13162	4	1	0.587898	0.277896	2.11553	0.329361	0.523449			Peroxiredoxin-4 (EC 1.11.1.15) (Antioxidant enzyme AOE372) (AOE37-2) (Peroxiredoxin IV) (Prx-IV) (Thioredoxin peroxidase AO372) (Thioredoxin-dependent peroxide reductase A0372)	I-kappaB phosphorylation; extracellular space; extracellular vesicular exosome; male gonad development; mitochondrion; negative regulation of male germ cell proliferation; reactive oxygen species metabolic process; spermatogenesis; thioredoxin peroxidase activity
P45985	4	1	0.587898	0.277896	2.11553	0.329361	0.523449			Dual specificity mitogen-activated protein kinase kinase 4 (MAP kinase kinase 4) (MAPKK 4) (EC 2.7.12.2) (JNK-activating kinase 1) (MAPK/ERK kinase 4) (MEK 4) (SAPK/ERK kinase 1) (SEK1) (Stress-activated protein kinase kinase 1) (SAPK kinase 1) (SAPKK-1) (SAPKK1) (c-Jun N-terminal kinase kinase 1) (JNKK)	ATP binding; Fc-epsilon receptor signaling pathway; JNK cascade; JUN kinase kinase activity; MyD88-dependent toll-like receptor signaling pathway; MyD88-independent toll-like receptor signaling pathway; TRIF-dependent toll-like receptor signaling pathway; apoptotic process; cellular response to mechanical stimulus; cellular response to sorbitol; cytosol; dendrite cytoplasm; innate immune response…
Q9Y639	5	4	1.58384	2.38746	-1.50739	0.330647	0.524711			Neuroplastin (Stromal cell-derived receptor 1) (SDR-1)	cell adhesion molecule binding; homophilic cell adhesion; integral component of membrane; long-term synaptic potentiation; positive regulation of cytosolic calcium ion concentration; positive regulation of fibroblast growth factor receptor signaling pathway; positive regulation of long-term neuronal synaptic plasticity; positive regulation of neuron projection development; positive regulation of …
Q13011	4	4	1.76369	2.45389	-1.39133	0.333784	0.528304			Delta(3,5)-Delta(2,4)-dienoyl-CoA isomerase, mitochondrial (EC 5.3.3.-)	extracellular vesicular exosome; fatty acid beta-oxidation; isomerase activity; mitochondrion; peroxisome; receptor binding
O76070	5	4	7.72063	10.135	-1.31271	0.3339	0.528304			Gamma-synuclein (Breast cancer-specific gene 1 protein) (Persyn) (Synoretin) (SR)	adult locomotory behavior; aggressive behavior; axon terminus; cellular response to hydrostatic pressure; extracellular vesicular exosome; microtubule organizing center; neuronal cell body; perinuclear region of cytoplasm; plasma membrane; regulation of dopamine secretion; regulation of neurotransmitter secretion; response to cocaine; response to drug; spindle; synapse organization; synaptic tran…
P50213	5	4	4.79844	3.91029	1.22713	0.335212	0.528981			Isocitrate dehydrogenase [NAD] subunit alpha, mitochondrial (EC 1.1.1.41) (Isocitric dehydrogenase subunit alpha) (NAD(+)-specific ICDH subunit alpha)	NAD binding; carbohydrate metabolic process; cellular metabolic process; isocitrate dehydrogenase (NAD+) activity; magnesium ion binding; mitochondrial matrix; mitochondrion; small molecule metabolic process; tricarboxylic acid cycle
P62241	4	3	3.51511	2.20035	1.59752	0.335318	0.528981			40S ribosomal protein S8	RNA metabolic process; SRP-dependent cotranslational protein targeting to membrane; cellular protein metabolic process; cytoplasm; cytosol; cytosolic small ribosomal subunit; extracellular vesicular exosome; gene expression; mRNA metabolic process; maturation of SSU-rRNA from tricistronic rRNA transcript (SSU-rRNA, 5.8S rRNA, LSU-rRNA); nuclear-transcribed mRNA catabolic process, nonsense-mediate…
Q8N1G4	4	4	1.18536	1.66787	-1.40705	0.335886	0.529095			Leucine-rich repeat-containing protein 47	phenylalanine-tRNA ligase activity; poly(A) RNA binding
Q08495	5	4	1.29603	1.80682	-1.39412	0.340222	0.535136			Dematin (Dematin actin-binding protein) (Erythrocyte membrane protein band 4.9)	actin binding; actin cytoskeleton; actin cytoskeleton organization; actin filament; actin filament bundle assembly; actin filament capping; actin filament reorganization; calcium-mediated signaling using extracellular calcium source; calcium-mediated signaling using intracellular calcium source; cell projection membrane; cellular response to cAMP; cellular response to calcium ion; cortical cytosk…
Q9P035	4	2	0.878416	0.462483	1.89935	0.342589	0.537844			Very-long-chain (3R)-3-hydroxyacyl-[acyl-carrier protein] dehydratase 3 (EC 4.2.1.134) (3-hydroxyacyl-CoA dehydratase 3) (HACD3) (Butyrate-induced protein 1) (B-ind1) (hB-ind1) (Protein tyrosine phosphatase-like protein PTPLAD1) (Protein-tyrosine phosphatase-like A domain-containing protein 1)	GTPase activator activity; I-kappaB kinase/NF-kappaB signaling; Rac protein signal transduction; Rho protein signal transduction; activation of JUN kinase activity; endoplasmic reticulum membrane; fatty acid biosynthetic process; integral component of membrane; lyase activity; positive regulation of GTPase activity; small GTPase mediated signal transduction
Q7Z3B1	4	2	0.587898	1.5943	-2.71186	0.342951	0.537844			Neuronal growth regulator 1 (IgLON family member 4)	anchored component of membrane; cell-cell adhesion; feeding behavior; locomotory behavior; plasma membrane; positive regulation of neuron projection development
P02747	2	4	0.850731	1.52892	-1.79719	0.345381	0.540861			Complement C1q subcomponent subunit C	blood microparticle; collagen; complement activation; complement activation, classical pathway; extracellular region; extracellular space; immune response; innate immune response; negative regulation of granulocyte differentiation; negative regulation of macrophage differentiation
P49748	4	3	3.68797	1.8276	2.01793	0.346685	0.542108		186	Very long-chain specific acyl-CoA dehydrogenase, mitochondrial (VLCAD) (EC 1.3.8.9)	activation of signaling protein activity involved in unfolded protein response; acyl-CoA dehydrogenase activity; cellular lipid metabolic process; cellular protein metabolic process; cytoplasm; endoplasmic reticulum unfolded protein response; energy derivation by oxidation of organic compounds; epithelial cell differentiation; fatty acid beta-oxidation; fatty acid beta-oxidation using acyl-CoA de…
P13489	5	4	5.55703	4.0036	1.38801	0.348995	0.543999			Ribonuclease inhibitor (Placental ribonuclease inhibitor) (Placental RNase inhibitor) (Ribonuclease/angiogenin inhibitor 1) (RAI)	angiogenin-PRI complex; cytoplasm; extracellular vesicular exosome; mRNA catabolic process; negative regulation of catalytic activity; regulation of angiogenesis; ribonuclease inhibitor activity
P21796	5	4	11.1871	13.4322	-1.20069	0.349274	0.543999	49	6	Voltage-dependent anion-selective channel protein 1 (VDAC-1) (hVDAC1) (Outer mitochondrial membrane protein porin 1) (Plasmalemmal porin) (Porin 31HL) (Porin 31HM)	anion transport; apoptotic process; behavioral fear response; epithelial cell differentiation; extracellular vesicular exosome; learning; membrane; mitochondrial inner membrane; mitochondrial nucleoid; mitochondrial outer membrane; mitochondrion; neuron-neuron synaptic transmission; plasma membrane; pore complex; porin activity; viral process; voltage-gated anion channel activity
Q96FW1	5	1	1.44134	0.694741	2.07464	0.350323	0.543999			Ubiquitin thioesterase OTUB1 (EC 3.4.19.12) (Deubiquitinating enzyme OTUB1) (OTU domain-containing ubiquitin aldehyde-binding protein 1) (Otubain-1) (hOTU1) (Ubiquitin-specific-processing protease OTUB1)	DNA repair; NEDD8-specific protease activity; cellular response to DNA damage stimulus; cytoplasm; extracellular vesicular exosome; immune system process; negative regulation of double-strand break repair; negative regulation of histone H2A K63-linked ubiquitination; omega peptidase activity; protein K48-linked deubiquitination; ubiquitin binding; ubiquitin protein ligase binding; ubiquitin-speci…
O43396	5	4	2.33889	1.71351	1.36497	0.350368	0.543999			Thioredoxin-like protein 1 (32 kDa thioredoxin-related protein)	cell redox homeostasis; cytoplasm; disulfide oxidoreductase activity; glycerol ether metabolic process; nucleus; proteasome complex; protein disulfide oxidoreductase activity
P09622	5	4	6.40909	7.91332	-1.2347	0.350441	0.543999			Dihydrolipoyl dehydrogenase, mitochondrial (EC 1.8.1.4) (Dihydrolipoamide dehydrogenase) (Glycine cleavage system L protein)	acrosomal matrix; branched-chain amino acid catabolic process; cell redox homeostasis; cellular metabolic process; cellular nitrogen compound metabolic process; cilium; dihydrolipoyl dehydrogenase activity; flavin adenine dinucleotide binding; gastrulation; lysine catabolic process; mitochondrial electron transport, NADH to ubiquinone; mitochondrial matrix; mitochondrion; nucleus; proteolysis; py…
Q9HCJ6	4	2	2.08195	1.06391	1.95688	0.351042	0.544141			Synaptic vesicle membrane protein VAT-1 homolog-like (EC 1.-.-.-)	oxidoreductase activity; zinc ion binding
P01213	4	3	0.734075	1.60145	-2.18158	0.354461	0.548645			Proenkephalin-B (Beta-neoendorphin-dynorphin) (Preprodynorphin) [Cleaved into: Alpha-neoendorphin; Beta-neoendorphin; Big dynorphin (Big Dyn); Dynorphin A(1-17) (Dyn-A17) (Dynorphin A); Dynorphin A(1-13); Dynorphin A(1-8); Leu-enkephalin; Rimorphin (Dynorphin B) (Dyn-B) (Dynorphin B(1-13)); Leumorphin (Dynorphin B-29)]	cell death; extracellular region; neuropeptide signaling pathway; plasma membrane; synaptic transmission
Q9H444	5	3	2.02923	1.45997	1.38991	0.359241	0.555238			Charged multivesicular body protein 4b (Chromatin-modifying protein 4b) (CHMP4b) (SNF7 homolog associated with Alix 1) (SNF7-2) (hSnf7-2) (Vacuolar protein sorting-associated protein 32-2) (Vps32-2) (hVps32-2)	cytosol; endosomal transport; extracellular vesicular exosome; late endosome membrane; membrane organization; midbody; protein transport; viral life cycle; viral process
P02689	5	4	4.06436	3.30885	1.22833	0.359938	0.555511			Myelin P2 protein (Peripheral myelin protein 2)	cholesterol binding; cytoplasm; fatty acid binding; membrane organization; transporter activity
P02792	5	4	3.34431	6.10205	-1.82461	0.361074	0.55612	42	168	Ferritin light chain (Ferritin L subunit)	cell death; cellular iron ion homeostasis; cytosol; extracellular vesicular exosome; ferric iron binding; identical protein binding; intracellular ferritin complex; iron ion binding; iron ion homeostasis; iron ion transport; membrane organization; post-Golgi vesicle-mediated transport; transmembrane transport
Q16698	5	2	1.15169	0.601431	1.91491	0.361374	0.55612		264	2,4-dienoyl-CoA reductase, mitochondrial (EC 1.3.1.34) (2,4-dienoyl-CoA reductase [NADPH]) (4-enoyl-CoA reductase [NADPH])	2,4-dienoyl-CoA reductase (NADPH) activity; NADPH binding; cellular lipid metabolic process; cytoplasm; fatty acid beta-oxidation; mitochondrial matrix; mitochondrion; nucleus; oxidoreductase activity, acting on NAD(P)H; protein homotetramerization; small molecule metabolic process
Q15084	4	3	1.75055	0.997489	1.75495	0.363008	0.557502			Protein disulfide-isomerase A6 (EC 5.3.4.1) (Endoplasmic reticulum protein 5) (ER protein 5) (ERp5) (Protein disulfide isomerase P5) (Thioredoxin domain-containing protein 7)	activation of signaling protein activity involved in unfolded protein response; apoptotic cell clearance; cell redox homeostasis; cellular protein metabolic process; endoplasmic reticulum; endoplasmic reticulum lumen; endoplasmic reticulum membrane; endoplasmic reticulum unfolded protein response; endoplasmic reticulum-Golgi intermediate compartment; extracellular vesicular exosome; glycerol ethe…
Q14697	4	2	1.775	0.924965	1.919	0.363316	0.557502			Neutral alpha-glucosidase AB (EC 3.2.1.84) (Alpha-glucosidase 2) (Glucosidase II subunit alpha)	Golgi apparatus; carbohydrate binding; cellular protein metabolic process; endoplasmic reticulum lumen; extracellular vesicular exosome; glucan 1,3-alpha-glucosidase activity; glucosidase II complex; melanosome; poly(A) RNA binding; post-translational protein modification; protein N-linked glycosylation via asparagine; protein folding
P51452	4	1	0.887985	0.416845	2.13025	0.365206	0.559598			Dual specificity protein phosphatase 3 (EC 3.1.3.16) (EC 3.1.3.48) (Dual specificity protein phosphatase VHR) (Vaccinia H1-related phosphatase) (VHR)	MAP kinase phosphatase activity; MyD88-dependent toll-like receptor signaling pathway; MyD88-independent toll-like receptor signaling pathway; TRIF-dependent toll-like receptor signaling pathway; cytosol; immunological synapse; in utero embryonic development; inactivation of MAPK activity; innate immune response; negative regulation of ERK1 and ERK2 cascade; negative regulation of JNK cascade; ne…
Q9Y617	4	2	1.74639	0.948277	1.84165	0.367214	0.561869		195	Phosphoserine aminotransferase (EC 2.6.1.52) (Phosphohydroxythreonine aminotransferase) (PSAT)	L-serine biosynthetic process; O-phospho-L-serine:2-oxoglutarate aminotransferase activity; cellular amino acid biosynthetic process; cellular nitrogen compound metabolic process; cytosol; extracellular vesicular exosome; pyridoxal phosphate binding; pyridoxine biosynthetic process; small molecule metabolic process
Q9UHD8	3	3	0.861171	1.59892	-1.85668	0.368821	0.56352			Septin-9 (MLL septin-like fusion protein MSF-A) (MLL septin-like fusion protein) (Ovarian/Breast septin) (Ov/Br septin) (Septin D1)	GTP binding; GTP catabolic process; GTPase activity; actin cytoskeleton; cell cycle; cell division; cytoplasm; microtubule; perinuclear region of cytoplasm; protein heterooligomerization; stress fiber
P01023	5	4	5.62043	3.5857	1.56745	0.372062	0.56766			Alpha-2-macroglobulin (Alpha-2-M) (C3 and PZP-like alpha-2-macroglobulin domain-containing protein 5)	blood coagulation; blood coagulation, intrinsic pathway; blood microparticle; cytosol; enzyme binding; extracellular matrix disassembly; extracellular matrix organization; extracellular region; extracellular vesicular exosome; growth factor binding; interleukin-1 binding; interleukin-8 binding; negative regulation of complement activation, lectin pathway; negative regulation of endopeptidase acti…
P51149	4	3	3.99095	2.51926	1.58417	0.37338	0.568213			Ras-related protein Rab-7a	GDP binding; GTP binding; GTP catabolic process; GTPase activity; Golgi apparatus; alveolar lamellar body; antigen processing and presentation of exogenous peptide antigen via MHC class II; bone resorption; early endosome to late endosome transport; endocytosis; endosome to lysosome transport; epidermal growth factor catabolic process; extracellular vesicular exosome; intracellular membrane-bound…
P62826	4	3	1.32971	2.24137	-1.68561	0.373896	0.568213		166	GTP-binding nuclear protein Ran (Androgen receptor-associated protein 24) (GTPase Ran) (Ras-like protein TC4) (Ras-related nuclear protein)	DNA metabolic process; GTP binding; GTPase activity; androgen receptor binding; androgen receptor signaling pathway; chromatin binding; cytoplasm; cytosol; extracellular vesicular exosome; gene expression; intracellular transport of virus; melanosome; mitosis; mitotic spindle organization; nuclear pore; nucleoplasm; poly(A) RNA binding; positive regulation of protein binding; positive regulation …
Q02790	3	3	0.585191	0.993915	-1.69845	0.37402	0.568213			Peptidyl-prolyl cis-trans isomerase FKBP4 (PPIase FKBP4) (EC 5.2.1.8) (51 kDa FK506-binding protein) (FKBP51) (52 kDa FK506-binding protein) (52 kDa FKBP) (FKBP-52) (59 kDa immunophilin) (p59) (FK506-binding protein 4) (FKBP-4) (FKBP59) (HSP-binding immunophilin) (HBI) (Immunophilin FKBP52) (Rotamase) [Cleaved into: Peptidyl-prolyl cis-trans isomerase FKBP4, N-terminally processed]	ATP binding; FK506 binding; GTP binding; androgen receptor signaling pathway; axonal growth cone; chaperone-mediated protein folding; copper ion transport; cytoplasm; cytosol; embryo implantation; extracellular vesicular exosome; heat shock protein binding; male sex differentiation; membrane; microtubule; mitochondrion; negative regulation of microtubule polymerization; negative regulation of mic…
Q9NQH7	4	2	0.587898	1.18208	-2.01068	0.375161	0.569137			Probable Xaa-Pro aminopeptidase 3 (X-Pro aminopeptidase 3) (EC 3.4.11.9) (Aminopeptidase P3) (APP3)	aminopeptidase activity; glomerular filtration; manganese ion binding; metallopeptidase activity; mitochondrion; protein processing
O60664	2	3	0.5792	1.13286	-1.95591	0.375747	0.569217			Perilipin-3 (47 kDa mannose 6-phosphate receptor-binding protein) (47 kDa MPR-binding protein) (Cargo selection protein TIP47) (Mannose-6-phosphate receptor-binding protein 1) (Placental protein 17) (PP17)	Golgi apparatus; cytoplasm; endosome; endosome membrane; intracellular membrane-bounded organelle; lipid particle; vesicle-mediated transport
P04181	4	2	1.02962	0.601431	1.71195	0.377118	0.56984			Ornithine aminotransferase, mitochondrial (EC 2.6.1.13) (Ornithine delta-aminotransferase) (Ornithine--oxo-acid aminotransferase) [Cleaved into: Ornithine aminotransferase, hepatic form; Ornithine aminotransferase, renal form]	L-proline biosynthetic process; cellular amino acid biosynthetic process; cellular nitrogen compound metabolic process; mitochondrial matrix; mitochondrion; ornithine-oxo-acid transaminase activity; protein hexamerization; pyridoxal phosphate binding; small molecule metabolic process; visual perception
Q4G0N4	3	3	0.744515	1.27181	-1.70824	0.377225	0.56984			NAD kinase 2, mitochondrial (EC 2.7.1.23) (Mitochondrial NAD kinase) (NAD kinase domain-containing protein 1, mitochondrial)	ATP binding; NAD metabolic process; NAD+ kinase activity; NADP biosynthetic process; mitochondrion; protein homodimerization activity
Q99719	4	4	2.64211	3.54469	-1.34161	0.381738	0.575544			Septin-5 (Cell division control-related protein 1) (CDCrel-1) (Peanut-like protein 1)	GTP binding; GTP catabolic process; GTPase activity; cytokinesis; plasma membrane; regulation of exocytosis; septin complex; structural molecule activity; synaptic vesicle; synaptic vesicle targeting; terminal bouton
P05091	5	4	11.0123	13.708	-1.24479	0.382079	0.575544		164	Aldehyde dehydrogenase, mitochondrial (EC 1.2.1.3) (ALDH class 2) (ALDH-E2) (ALDHI)	alcohol metabolic process; aldehyde dehydrogenase (NAD) activity; aldehyde dehydrogenase [NAD(P)+] activity; carbohydrate metabolic process; electron carrier activity; ethanol catabolic process; ethanol oxidation; extracellular vesicular exosome; mitochondrial matrix; neurotransmitter biosynthetic process; small molecule metabolic process; synaptic transmission; xenobiotic metabolic process
P21283	2	3	0.586933	1.13286	-1.93014	0.382619	0.575545			V-type proton ATPase subunit C 1 (V-ATPase subunit C 1) (Vacuolar proton pump subunit C 1)	ATP hydrolysis coupled proton transport; apical part of cell; cellular iron ion homeostasis; cytoplasmic vesicle; cytosol; extracellular vesicular exosome; hydrogen-exporting ATPase activity, phosphorylative mechanism; insulin receptor signaling pathway; interaction with host; lysosomal membrane; phagosome maturation; plasma membrane; proton transport; proton-transporting ATPase activity, rotatio…
P43304	5	3	3.19362	2.33573	1.36729	0.384298	0.576529			Glycerol-3-phosphate dehydrogenase, mitochondrial (GPD-M) (GPDH-M) (EC 1.1.5.3) (mtGPD)	calcium ion binding; camera-type eye development; cellular lipid metabolic process; gluconeogenesis; glycerol catabolic process; glycerol-3-phosphate dehydrogenase activity; glycerol-3-phosphate dehydrogenase complex; glycerol-3-phosphate metabolic process; mitochondrial inner membrane; multicellular organism growth; small molecule metabolic process; sn-glycerol-3-phosphate:ubiquinone-8 oxidoredu…
P62158	5	3	2.76833	5.89976	-2.13116	0.384353	0.576529			Calmodulin (CaM)	Fc-epsilon receptor signaling pathway; G-protein coupled receptor signaling pathway; N-terminal myristoylation domain binding; activation of adenylate cyclase activity; activation of phospholipase C activity; blood coagulation; calcium ion binding; carbohydrate metabolic process; centrosome; cytoplasm; cytosol; detection of calcium ion; epidermal growth factor receptor signaling pathway; extracel…
O00115	5	1	1.15169	0.535007	2.15266	0.385656	0.577672			Deoxyribonuclease-2-alpha (EC 3.1.22.1) (Acid DNase) (Deoxyribonuclease II alpha) (DNase II alpha) (Lysosomal DNase II) (R31240_2)	DNA binding; DNA metabolic process; apoptotic DNA fragmentation; deoxyribonuclease II activity; erythrocyte differentiation; intracellular; lysosome
P62879	5	4	2.33705	3.03096	-1.29691	0.389553	0.582692			Guanine nucleotide-binding protein G(I)/G(S)/G(T) subunit beta-2 (G protein subunit beta-2) (Transducin beta chain 2)	G-protein coupled receptor signaling pathway; GTP catabolic process; GTPase activity; GTPase binding; calcium channel regulator activity; cell body; cellular response to glucagon stimulus; energy reserve metabolic process; extracellular vesicular exosome; lysosomal membrane; perinuclear region of cytoplasm; plasma membrane; protein complex; protein complex binding; signal transducer activity; sma…
O94905	4	2	1.00822	0.462483	2.18001	0.394863	0.588588		77	Erlin-2 (Endoplasmic reticulum lipid raft-associated protein 2) (Stomatin-prohibitin-flotillin-HflC/K domain-containing protein 2) (SPFH domain-containing protein 2)	ER-associated ubiquitin-dependent protein catabolic process; cell death; endoplasmic reticulum; endoplasmic reticulum membrane; integral component of membrane; protein complex
P61421	5	3	2.47869	3.8134	-1.53848	0.395246	0.588588			V-type proton ATPase subunit d 1 (V-ATPase subunit d 1) (32 kDa accessory protein) (V-ATPase 40 kDa accessory protein) (V-ATPase AC39 subunit) (p39) (Vacuolar proton pump subunit d 1)	ATP hydrolysis coupled proton transport; activation of signaling protein activity involved in unfolded protein response; apical plasma membrane; axon terminus; brain development; cellular iron ion homeostasis; cellular protein metabolic process; cilium assembly; early endosome; endoplasmic reticulum unfolded protein response; endosome membrane; extracellular vesicular exosome; hydrogen-exporting …
Q16720	4	2	0.587898	1.43512	-2.4411	0.395667	0.588588			Plasma membrane calcium-transporting ATPase 3 (PMCA3) (EC 3.6.3.8) (Plasma membrane calcium ATPase isoform 3) (Plasma membrane calcium pump isoform 3)	ATP binding; Golgi apparatus; blood coagulation; calcium-transporting ATPase activity; cell death; integral component of membrane; ion transmembrane transport; metal ion binding; plasma membrane; transmembrane transport; transport
P99999	4	2	2.79602	1.57203	1.7786	0.395699	0.588588			Cytochrome c	activation of cysteine-type endopeptidase activity involved in apoptotic process by cytochrome c; apoptotic DNA fragmentation; apoptotic process; cellular metabolic process; cellular respiration; cytosol; dephosphorylation; electron transporter, transferring electrons from CoQH2-cytochrome c reductase complex and cytochrome c oxidase complex activity; heme binding; intrinsic apoptotic signaling p…
P31146	4	1	1.00551	0.416845	2.4122	0.396307	0.588595			Coronin-1A (Coronin-like protein A) (Clipin-A) (Coronin-like protein p57) (Tryptophan aspartate-containing coat protein) (TACO)	T cell homeostasis; actin cytoskeleton organization; actin filament; actin filament binding; actin filament organization; calcium ion transport; cell-substrate adhesion; cellular component movement; cellular response to interleukin-4; cortical actin cytoskeleton; cytoplasm; cytoskeletal protein binding; extracellular vesicular exosome; homeostasis of number of cells within a tissue; immunological…
O43761	5	4	1.15169	1.92498	-1.67144	0.396806	0.588595			Synaptogyrin-3	cell junction; integral component of membrane; neuromuscular junction; positive regulation of transporter activity; substantia nigra development; synaptic vesicle
O94925	4	3	2.79148	1.77993	1.5683	0.400982	0.593965			Glutaminase kidney isoform, mitochondrial (GLS) (EC 3.5.1.2) (K-glutaminase) (L-glutamine amidohydrolase)	cellular amino acid biosynthetic process; cellular nitrogen compound metabolic process; cytosol; glutamate biosynthetic process; glutamate secretion; glutaminase activity; glutamine catabolic process; mitochondrial matrix; mitochondrion; neurotransmitter secretion; protein homotetramerization; regulation of respiratory gaseous exchange by neurological system process; small molecule metabolic proc…
O75368	5	3	1.58568	1.13286	1.39971	0.403287	0.596552			SH3 domain-binding glutamic acid-rich-like protein	SH3/SH2 adaptor activity; cytoplasm; extracellular space; extracellular vesicular exosome; nucleus; positive regulation of signal transduction
Q05193	5	3	3.75925	2.75614	1.36395	0.405545	0.599062	67	227	Dynamin-1 (EC 3.6.5.5)	GTP binding; GTP catabolic process; GTPase activity; endocytosis; endosome organization; identical protein binding; membrane coat; microtubule; poly(A) RNA binding; receptor internalization; receptor-mediated endocytosis
P31948	4	3	0.895718	1.52535	-1.70293	0.406134	0.599104			Stress-induced-phosphoprotein 1 (STI1) (Hsc70/Hsp90-organizing protein) (Hop) (Renal carcinoma antigen NY-REN-11) (Transformation-sensitive protein IEF SSP 3521)	Golgi apparatus; nucleus; poly(A) RNA binding; response to stress
P52209	5	4	4.18914	3.05784	1.36997	0.407017	0.599579			6-phosphogluconate dehydrogenase, decarboxylating (EC 1.1.1.44)	D-gluconate metabolic process; NADP binding; carbohydrate metabolic process; cytosol; extracellular vesicular exosome; oxidation-reduction process; pentose biosynthetic process; pentose-phosphate shunt; pentose-phosphate shunt, oxidative branch; phosphogluconate dehydrogenase (decarboxylating) activity; small molecule metabolic process
P01834	5	4	4.1673	2.91532	1.42945	0.409042	0.600106			Ig kappa chain C region	Fc-epsilon receptor signaling pathway; Fc-gamma receptor signaling pathway involved in phagocytosis; antigen binding; blood microparticle; complement activation; complement activation, classical pathway; extracellular region; extracellular space; immune response; innate immune response; plasma membrane; regulation of immune response; retina homeostasis
P45880	5	4	8.89919	7.63598	1.16543	0.409214	0.600106		43	Voltage-dependent anion-selective channel protein 2 (VDAC-2) (hVDAC2) (Outer mitochondrial membrane protein porin 2)	anion transport; mitochondrial inner membrane; mitochondrial nucleoid; mitochondrial outer membrane; mitochondrion; negative regulation of intrinsic apoptotic signaling pathway; negative regulation of protein polymerization; nucleotide binding; pore complex; porin activity; voltage-gated anion channel activity
P35527	5	4	16.2645	22.5541	-1.3867	0.409314	0.600106		185	Keratin, type I cytoskeletal 9 (Cytokeratin-9) (CK-9) (Keratin-9) (K9)	epidermis development; extracellular space; extracellular vesicular exosome; intermediate filament; intermediate filament organization; skin development; structural constituent of cytoskeleton
O75828	5	1	1.15169	0.555793	2.07216	0.409623	0.600106			Carbonyl reductase [NADPH] 3 (EC 1.1.1.184) (NADPH-dependent carbonyl reductase 3)	3-keto sterol reductase activity; NADPH binding; carbonyl reductase (NADPH) activity; cytoplasm; cytosol; extracellular space; nucleus; phylloquinone catabolic process
P09669	5	4	2.18401	1.85246	1.17898	0.41058	0.60015			Cytochrome c oxidase subunit 6C (Cytochrome c oxidase polypeptide VIc)	cellular metabolic process; cytochrome-c oxidase activity; generation of precursor metabolites and energy; integral component of membrane; mitochondrial inner membrane; mitochondrion; respiratory electron transport chain; small molecule metabolic process
P16083	3	3	0.728661	1.25103	-1.71688	0.410777	0.60015			Ribosyldihydronicotinamide dehydrogenase [quinone] (EC 1.10.99.2) (NRH dehydrogenase [quinone] 2) (NRH:quinone oxidoreductase 2) (Quinone reductase 2) (QR2)	NADPH dehydrogenase (quinone) activity; cytoplasm; dihydronicotinamide riboside quinone reductase activity; electron carrier activity; extracellular vesicular exosome; memory; metal ion binding; nucleus
O95168	4	4	1.63066	2.31494	-1.41963	0.413805	0.6029			NADH dehydrogenase [ubiquinone] 1 beta subcomplex subunit 4 (Complex I-B15) (CI-B15) (NADH-ubiquinone oxidoreductase B15 subunit)	NADH dehydrogenase (ubiquinone) activity; cellular metabolic process; integral component of membrane; mitochondrial electron transport, NADH to ubiquinone; mitochondrial inner membrane; mitochondrial respiratory chain complex I; mitochondrion; nuclear membrane; nucleus; respiratory electron transport chain; response to oxidative stress; small molecule metabolic process
P40939	5	3	6.52436	4.5148	1.44511	0.413983	0.6029		86	Trifunctional enzyme subunit alpha, mitochondrial (78 kDa gastrin-binding protein) (TP-alpha) [Includes: Long-chain enoyl-CoA hydratase (EC 4.2.1.17); Long chain 3-hydroxyacyl-CoA dehydrogenase (EC 1.1.1.211)]	3-hydroxyacyl-CoA dehydrogenase activity; NAD binding; acetyl-CoA C-acetyltransferase activity; cardiolipin acyl-chain remodeling; cellular lipid metabolic process; enoyl-CoA hydratase activity; fatty acid beta-oxidation; fatty-acyl-CoA binding; glycerophospholipid biosynthetic process; long-chain-3-hydroxyacyl-CoA dehydrogenase activity; long-chain-enoyl-CoA hydratase activity; mitochondrial fat…
Q14194	5	4	5.34995	6.5046	-1.21582	0.414353	0.6029			Dihydropyrimidinase-related protein 1 (DRP-1) (Collapsin response mediator protein 1) (CRMP-1) (Unc-33-like phosphoprotein 3) (ULIP-3)	axon guidance; cytoplasm; cytosol; dendrite; hydrolase activity, acting on carbon-nitrogen (but not peptide) bonds, in cyclic amides; microtubule organizing center; nervous system development; neuronal cell body; nucleobase-containing compound metabolic process; pyrimidine nucleobase catabolic process; spindle
P16615	4	4	2.05518	2.91637	-1.41904	0.415793	0.603196			Sarcoplasmic/endoplasmic reticulum calcium ATPase 2 (SERCA2) (SR Ca(2+)-ATPase 2) (EC 3.6.3.8) (Calcium pump 2) (Calcium-transporting ATPase sarcoplasmic reticulum type, slow twitch skeletal muscle isoform) (Endoplasmic reticulum class 1/2 Ca(2+) ATPase)	ATP binding; ER-nucleus signaling pathway; S100 protein binding; blood coagulation; calcium ion transmembrane transport; calcium-transporting ATPase activity; calcium-transporting ATPase activity involved in regulation of cardiac muscle cell membrane potential; cell adhesion; cellular calcium ion homeostasis; endoplasmic reticulum membrane; enzyme binding; epidermis development; integral componen…
Q00796	4	4	1.15353	1.78246	-1.54523	0.416422	0.603196			Sorbitol dehydrogenase (EC 1.1.1.14) (L-iditol 2-dehydrogenase)	L-iditol 2-dehydrogenase activity; L-xylitol catabolic process; L-xylitol metabolic process; NAD binding; carbohydrate binding; extracellular space; extracellular vesicular exosome; fructose biosynthetic process; glucose metabolic process; membrane; mitochondrial membrane; motile cilium; sorbitol catabolic process; sperm motility; zinc ion binding
P35222	5	3	1.45178	0.993915	1.46066	0.416438	0.603196			Catenin beta-1 (Beta-catenin)	I-SMAD binding; R-SMAD binding; RNA polymerase II activating transcription factor binding; SMAD binding; Schwann cell proliferation; Scrib-APC-beta-catenin complex; T cell differentiation in thymus; Wnt signaling pathway; Z disc; adherens junction; adherens junction assembly; alpha-catenin binding; androgen receptor binding; androgen receptor signaling pathway; anterior/posterior axis specificati…
P21281	5	4	5.84488	4.65929	1.25446	0.416816	0.603196	5		V-type proton ATPase subunit B, brain isoform (V-ATPase subunit B 2) (Endomembrane proton pump 58 kDa subunit) (HO57) (Vacuolar proton pump subunit B 2)	ATP binding; ATP hydrolysis coupled proton transport; cellular iron ion homeostasis; cytosol; endomembrane system; extracellular vesicular exosome; hydrogen ion transmembrane transporter activity; insulin receptor signaling pathway; integral component of membrane; interaction with host; intracellular membrane-bounded organelle; lysosomal membrane; melanosome; microvillus; phagosome maturation; pl…
P35611	5	4	3.61395	2.87073	1.25889	0.418576	0.604439			Alpha-adducin (Erythrocyte adducin subunit alpha)	F-actin capping protein complex; actin binding; actin cytoskeleton organization; actin filament binding; actin filament bundle assembly; activation of signaling protein activity involved in unfolded protein response; apoptotic process; barbed-end actin filament capping; cell morphogenesis; cell volume homeostasis; cellular component disassembly involved in execution phase of apoptosis; cellular p…
O95202	4	2	1.1758	0.740379	1.5881	0.418806	0.604439			LETM1 and EF-hand domain-containing protein 1, mitochondrial (Leucine zipper-EF-hand-containing transmembrane protein 1)	calcium ion binding; cristae formation; integral component of membrane; mitochondrial inner membrane; mitochondrion
Q14764	4	3	2.04296	1.27539	1.60184	0.419852	0.60513			Major vault protein (MVP) (Lung resistance-related protein)	ERBB signaling pathway; cell proliferation; cytoplasm; cytoskeleton; extracellular vesicular exosome; mRNA transport; negative regulation of protein autophosphorylation; negative regulation of protein tyrosine kinase activity; negative regulation of signaling; nuclear pore; nucleus; perinuclear region of cytoplasm; protein activation cascade; protein kinase binding; protein phosphatase binding; p…
O94826	4	3	1.04006	1.81039	-1.74066	0.422416	0.607318			Mitochondrial import receptor subunit TOM70 (Mitochondrial precursor proteins import receptor) (Translocase of outer membrane 70 kDa subunit)	cellular protein metabolic process; integral component of membrane; mitochondrial outer membrane translocase complex; mitochondrion; protein targeting to mitochondrion; protein transmembrane transport; protein transmembrane transporter activity
Q9BZ23	1	3	0.563791	1.20539	-2.138	0.422507	0.607318			Pantothenate kinase 2, mitochondrial (hPanK2) (EC 2.7.1.33) (Pantothenic acid kinase 2)	ATP binding; aerobic respiration; cell death; coenzyme A biosynthetic process; coenzyme biosynthetic process; cytosol; mitochondrial intermembrane space; mitochondrion morphogenesis; pantothenate kinase activity; pantothenate metabolic process; regulation of mitochondrial membrane potential; small molecule metabolic process; spermatid development; vitamin metabolic process; water-soluble vitamin …
Q04941	2	3	0.708132	1.45892	-2.06024	0.424484	0.608765			Proteolipid protein 2 (Differentiation-dependent protein A4) (Intestinal membrane A4 protein)	chemokine binding; chemotaxis; cytokine-mediated signaling pathway; endoplasmic reticulum; endoplasmic reticulum membrane; integral component of membrane; ion transmembrane transport; ion transmembrane transporter activity; ion transport; membrane; plasma membrane
Q86Y82	4	1	0.895718	0.416845	2.1488	0.425036	0.608765			Syntaxin-12	Golgi membrane; SNAP receptor activity; SNARE binding; SNARE complex; cholesterol efflux; endosome membrane; integral component of membrane; intracellular protein transport; membrane raft; phagocytic vesicle; protein stabilization; synaptic vesicle exocytosis
O00154	5	4	4.48289	3.70134	1.21115	0.425224	0.608765			Cytosolic acyl coenzyme A thioester hydrolase (EC 3.1.2.2) (Acyl-CoA thioesterase 7) (Brain acyl-CoA hydrolase) (BACH) (CTE-IIa) (CTE-II) (Long chain acyl-CoA thioester hydrolase)	cell body; coenzyme A biosynthetic process; cytoplasm; cytosol; extracellular vesicular exosome; fatty acid catabolic process; fatty-acyl-CoA binding; long-chain fatty acyl-CoA binding; long-chain fatty-acyl-CoA catabolic process; medium-chain fatty acid biosynthetic process; medium-chain fatty-acyl-CoA catabolic process; mitochondrion; neuron projection; nucleus; palmitic acid biosynthetic proce…
Q13642	5	3	2.036	1.48328	1.37263	0.42628	0.60946			Four and a half LIM domains protein 1 (FHL-1) (Skeletal muscle LIM-protein 1) (SLIM) (SLIM-1)	cell differentiation; cytoplasm; cytosol; ion channel binding; muscle organ development; negative regulation of G1/S transition of mitotic cell cycle; negative regulation of G2/M transition of mitotic cell cycle; negative regulation of cell growth; nucleus; organ morphogenesis; plasma membrane; positive regulation of potassium ion transport; regulation of membrane depolarization; regulation of po…
Q86Y39	4	3	1.04006	1.59892	-1.53734	0.428688	0.612084			NADH dehydrogenase [ubiquinone] 1 alpha subcomplex subunit 11 (Complex I-B14.7) (CI-B14.7) (NADH-ubiquinone oxidoreductase subunit B14.7)	cellular metabolic process; integral component of membrane; mitochondrial inner membrane; mitochondrial respiratory chain complex I; mitochondrion; respiratory electron transport chain; small molecule metabolic process
P07737	4	4	2.94036	4.97105	-1.69063	0.431765	0.615655			Profilin-1 (Epididymis tissue protein Li 184a) (Profilin I)	actin binding; actin cytoskeleton organization; adenyl-nucleotide exchange factor activity; blood coagulation; blood microparticle; cell death; cellular response to growth factor stimulus; cytoskeleton; cytosol; extracellular vesicular exosome; negative regulation of actin filament bundle assembly; negative regulation of actin filament polymerization; negative regulation of stress fiber assembly;…
Q9Y2J8	4	4	2.5055	3.5178	-1.40403	0.433392	0.616965			Protein-arginine deiminase type-2 (EC 3.5.3.15) (PAD-H19) (Peptidylarginine deiminase II) (Protein-arginine deiminase type II)	calcium ion binding; chromatin-mediated maintenance of transcription; cytoplasm; estrogen receptor binding; extracellular vesicular exosome; histone H3-R26 citrullination; intracellular estrogen receptor signaling pathway; negative regulation of chemokine-mediated signaling pathway; negative regulation of lymphocyte chemotaxis; protein citrullination; protein-arginine deiminase activity; regulati…
Q02218	4	2	1.75509	1.06391	1.64965	0.43384	0.616965			2-oxoglutarate dehydrogenase, mitochondrial (EC 1.2.4.2) (2-oxoglutarate dehydrogenase complex component E1) (OGDC-E1) (Alpha-ketoglutarate dehydrogenase)	2-oxoglutarate metabolic process; NADH metabolic process; cellular metabolic process; cellular nitrogen compound metabolic process; cerebellar cortex development; generation of precursor metabolites and energy; glycolytic process; hippocampus development; lysine catabolic process; mitochondrial matrix; mitochondrial membrane; mitochondrion; olfactory bulb mitral cell layer development; oxoglutara…
O75891	5	3	3.06243	4.13897	-1.35153	0.436471	0.619881			Cytosolic 10-formyltetrahydrofolate dehydrogenase (10-FTHFDH) (FDH) (EC 1.5.1.6) (Aldehyde dehydrogenase family 1 member L1)	10-formyltetrahydrofolate catabolic process; biosynthetic process; catalytic activity; extracellular vesicular exosome; formyltetrahydrofolate dehydrogenase activity; hydroxymethyl-, formyl- and related transferase activity; methyltransferase activity; mitochondrion; one-carbon metabolic process; oxidoreductase activity, acting on the aldehyde or oxo group of donors, NAD or NADP as acceptor
Q9H115	5	2	2.90494	1.98888	1.46059	0.440494	0.623397			Beta-soluble NSF attachment protein (SNAP-beta) (N-ethylmaleimide-sensitive factor attachment protein beta)	SNARE complex disassembly; intracellular protein transport; regulation of synaptic vesicle priming; synaptic transmission, glutamatergic; synaptobrevin 2-SNAP-25-syntaxin-1a complex
O95292	4	2	1.63163	0.924965	1.76399	0.443925	0.623397		272	Vesicle-associated membrane protein-associated protein B/C (VAMP-B/VAMP-C) (VAMP-associated protein B/C) (VAP-B/VAP-C)	Golgi apparatus; activation of signaling protein activity involved in unfolded protein response; beta-tubulin binding; cell death; cellular calcium ion homeostasis; endoplasmic reticulum; endoplasmic reticulum membrane; endoplasmic reticulum unfolded protein response; enzyme binding; integral component of membrane; modulation by virus of host morphology or physiology; positive regulation of viral…
Q9Y4W6	4	2	1.60621	0.924965	1.7365	0.445857	0.623397			AFG3-like protein 2 (EC 3.4.24.-) (Paraplegin-like protein)	ATP binding; axonogenesis; cell death; cristae formation; integral component of membrane; metalloendopeptidase activity; mitochondrial fusion; mitochondrial inner membrane; mitochondrial protein processing; mitochondrion; muscle fiber development; myelination; nerve development; neuromuscular junction development; nucleoside-triphosphatase activity; regulation of multicellular organism growth; ri…
P61160	4	2	0.587898	1.2485	-2.12367	0.447959	0.623397			Actin-related protein 2 (Actin-like protein 2)	ATP binding; Arp2/3 protein complex; Fc-gamma receptor signaling pathway involved in phagocytosis; actin cap; actin cytoskeleton; actin cytoskeleton organization; asymmetric cell division; cell projection; cellular component movement; cytoplasmic transport; cytosol; establishment or maintenance of cell polarity; extracellular vesicular exosome; innate immune response; meiotic cytokinesis; spindle…
P63208	5	4	1.74819	2.24494	-1.28415	0.448135	0.623397			S-phase kinase-associated protein 1 (Cyclin-A/CDK2-associated protein p19) (Organ of Corti protein 2) (OCP-2) (Organ of Corti protein II) (OCP-II) (RNA polymerase II elongation factor-like protein) (SIII) (Transcription elongation factor B) (p19A) (p19skp1)	Cul7-RING ubiquitin ligase complex; G1/S transition of mitotic cell cycle; G2/M transition of mitotic cell cycle; Notch signaling pathway; SCF ubiquitin ligase complex; SCF-dependent proteasomal ubiquitin-dependent protein catabolic process; anaphase-promoting complex-dependent proteasomal ubiquitin-dependent protein catabolic process; cytosol; histone H2A monoubiquitination; mitotic cell cycle; …
P38606	5	4	9.30317	10.5787	-1.13711	0.448474	0.623397	4	261	V-type proton ATPase catalytic subunit A (V-ATPase subunit A) (EC 3.6.3.14) (V-ATPase 69 kDa subunit) (Vacuolar ATPase isoform VA68) (Vacuolar proton pump subunit alpha)	ATP binding; ATP hydrolysis coupled proton transport; apical plasma membrane; cellular iron ion homeostasis; cytosol; extracellular vesicular exosome; insulin receptor signaling pathway; integral component of plasma membrane; interaction with host; lysosomal membrane; microvillus; mitochondrion; phagosome maturation; plasma membrane; proton-transporting ATPase activity, rotational mechanism; prot…
P09651	4	1	0.587898	0.323534	1.81711	0.448869	0.623397		62	Heterogeneous nuclear ribonucleoprotein A1 (hnRNP A1) (Helix-destabilizing protein) (Single-strand RNA-binding protein) (hnRNP core protein A1) [Cleaved into: Heterogeneous nuclear ribonucleoprotein A1, N-terminally processed]	RNA binding; RNA export from nucleus; RNA splicing; alternative mRNA splicing, via spliceosome; catalytic step 2 spliceosome; cell death; cytoplasm; extracellular vesicular exosome; gene expression; intermediate filament cytoskeleton; mRNA processing; mRNA splicing, via spliceosome; mRNA transport; nuclear export; nuclear import; nucleoplasm; nucleotide binding; nucleus; poly(A) RNA binding; ribo…
O60831	4	1	0.587898	0.323534	1.81711	0.448869	0.623397			PRA1 family protein 2	L-glutamate transport; endosome membrane; integral component of membrane; protein transport
P10155	4	1	0.587898	0.323534	1.81711	0.448869	0.623397			60 kDa SS-A/Ro ribonucleoprotein (60 kDa Ro protein) (60 kDa ribonucleoprotein Ro) (RoRNP) (Ro 60 kDa autoantigen) (Sjoegren syndrome antigen A2) (Sjoegren syndrome type A antigen) (SS-A) (TROVE domain family member 2)	RNA binding; cilium morphogenesis; cytoplasm; metal ion binding; nucleus; ribonucleoprotein complex; transcription from RNA polymerase III promoter
P11166	4	1	0.587898	0.323534	1.81711	0.448869	0.623397			Solute carrier family 2, facilitated glucose transporter member 1 (Glucose transporter type 1, erythrocyte/brain) (GLUT-1) (HepG2 glucose transporter)	D-glucose transmembrane transporter activity; L-ascorbic acid metabolic process; basolateral plasma membrane; blood microparticle; carbohydrate metabolic process; caveola; cell-cell junction; cellular response to glucose starvation; cortical actin cytoskeleton; dehydroascorbic acid transporter activity; energy reserve metabolic process; extracellular vesicular exosome; female pronucleus; glucose …
P23434	4	1	0.587898	0.323534	1.81711	0.448869	0.623397			Glycine cleavage system H protein, mitochondrial (Lipoic acid-containing protein)	aminomethyltransferase activity; glycine catabolic process; glycine cleavage complex; glycine decarboxylation via glycine cleavage system; methylation; mitochondrion
Q969H8	4	1	0.587898	0.323534	1.81711	0.448869	0.623397			UPF0556 protein C19orf10 (Interleukin-25) (IL-25) (Stromal cell-derived growth factor SF20)	activation of signaling protein activity involved in unfolded protein response; cellular protein metabolic process; endoplasmic reticulum lumen; endoplasmic reticulum unfolded protein response; endoplasmic reticulum-Golgi intermediate compartment; extracellular region
P82909	4	1	0.587898	0.323534	1.81711	0.448869	0.623397			28S ribosomal protein S36, mitochondrial (MRP-S36) (S36mt)	mitochondrial small ribosomal subunit; mitochondrion; structural constituent of ribosome; translation
O60869	4	1	0.587898	0.323534	1.81711	0.448869	0.623397			Endothelial differentiation-related factor 1 (EDF-1) (Multiprotein-bridging factor 1) (MBF1)	cytoplasm; endothelial cell differentiation; intracellular; multicellular organismal development; nucleolus; nucleus; poly(A) RNA binding; positive regulation of DNA binding; positive regulation of transcription, DNA-templated; regulation of lipid metabolic process; regulation of transcription, DNA-templated; sequence-specific DNA binding; transcription coactivator activity; transcription, DNA-te…
P07711	4	1	0.587898	0.323534	1.81711	0.448869	0.623397			Cathepsin L1 (EC 3.4.22.15) (Cathepsin L) (Major excreted protein) (MEP) [Cleaved into: Cathepsin L1 heavy chain; Cathepsin L1 light chain]	adaptive immune response; antigen processing and presentation; antigen processing and presentation of exogenous peptide antigen via MHC class II; cellular response to thyroid hormone stimulus; collagen binding; collagen catabolic process; cysteine-type endopeptidase activity; cysteine-type peptidase activity; endolysosome lumen; extracellular matrix disassembly; extracellular matrix organization;…
P35270	4	1	0.587898	0.323534	1.81711	0.448869	0.623397			Sepiapterin reductase (SPR) (EC 1.1.1.153)	NADP binding; aldo-keto reductase (NADP) activity; cytoplasm; cytosol; extracellular vesicular exosome; nitric oxide biosynthetic process; nitric oxide metabolic process; nucleus; oxidation-reduction process; regulation of nitric-oxide synthase activity; sepiapterin reductase activity; small molecule metabolic process; tetrahydrobiopterin biosynthetic process
P62273	4	1	0.587898	0.323534	1.81711	0.448869	0.623397			40S ribosomal protein S29	RNA metabolic process; SRP-dependent cotranslational protein targeting to membrane; cellular protein metabolic process; cytoplasm; cytosol; cytosolic small ribosomal subunit; extracellular vesicular exosome; gene expression; mRNA metabolic process; nuclear-transcribed mRNA catabolic process, nonsense-mediated decay; small ribosomal subunit; structural constituent of ribosome; translation; transla…
Q96GD0	4	3	0.875709	1.31745	-1.50444	0.456646	0.633374			Pyridoxal phosphate phosphatase (PLP phosphatase) (EC 3.1.3.3) (EC 3.1.3.74) (Chronophin)	actin rod assembly; cellular response to ATP; cytoskeleton; cytosol; heat shock protein binding; lamellipodium membrane; magnesium ion binding; phosphoprotein phosphatase activity; phosphoserine phosphatase activity; positive regulation of actin filament depolymerization; protein dephosphorylation; pyridoxal phosphatase activity; pyridoxal phosphate catabolic process; regulation of cytokinesis; r…
Q9H0R4	4	1	1.03919	0.535007	1.94238	0.460255	0.637552			Haloacid dehalogenase-like hydrolase domain-containing protein 2	enzyme binding; extracellular vesicular exosome; metal ion binding
P68871	5	4	10.8504	8.13739	1.33341	0.469502	0.649518		11	Hemoglobin subunit beta (Beta-globin) (Hemoglobin beta chain) [Cleaved into: LVV-hemorphin-7; Spinorphin]	bicarbonate transport; blood coagulation; blood microparticle; cytosol; endocytic vesicle lumen; extracellular region; extracellular vesicular exosome; haptoglobin-hemoglobin complex; heme binding; hemoglobin binding; hemoglobin complex; hydrogen peroxide catabolic process; iron ion binding; nitric oxide transport; oxidation-reduction process; oxygen binding; oxygen transport; oxygen transporter …
P14621	4	2	1.17396	0.740379	1.58562	0.470277	0.649749			Acylphosphatase-2 (EC 3.6.1.7) (Acylphosphatase, muscle type isozyme) (Acylphosphate phosphohydrolase 2)	acylphosphatase activity; mitochondrion; phosphate-containing compound metabolic process
Q86VP6	4	2	1.90987	1.22617	1.55759	0.471059	0.649989			Cullin-associated NEDD8-dissociated protein 1 (Cullin-associated and neddylation-dissociated protein 1) (TBP-interacting protein of 120 kDa A) (TBP-interacting protein 120A) (p120 CAND1)	SCF complex assembly; cell differentiation; cullin-RING ubiquitin ligase complex; cytoplasm; extracellular vesicular exosome; intracellular membrane-bounded organelle; negative regulation of catalytic activity; nucleus; positive regulation of RNA polymerase II transcriptional preinitiation complex assembly; protein ubiquitination; ubiquitin ligase complex
Q9BPU6	5	4	4.38943	5.42095	-1.235	0.472015	0.650467			Dihydropyrimidinase-related protein 5 (DRP-5) (CRMP3-associated molecule) (CRAM) (Collapsin response mediator protein 5) (CRMP-5) (UNC33-like phosphoprotein 6) (ULIP-6)	axon guidance; cytosol; dendrite; hydrolase activity, acting on carbon-nitrogen (but not peptide) bonds, in cyclic amides; nervous system development; neuronal cell body; pyrimidine nucleobase catabolic process; signal transduction
Q9ULD0	4	2	1.16448	0.670381	1.73705	0.473068	0.651078			2-oxoglutarate dehydrogenase-like, mitochondrial (EC 1.2.4.-) (2-oxoglutarate dehydrogenase complex component E1-like) (OGDC-E1-like) (Alpha-ketoglutarate dehydrogenase-like)	glycolytic process; mitochondrial matrix; oxoglutarate dehydrogenase (succinyl-transferring) activity; thiamine pyrophosphate binding; tricarboxylic acid cycle
Q13526	4	2	1.18266	0.673955	1.7548	0.475861	0.651146			Peptidyl-prolyl cis-trans isomerase NIMA-interacting 1 (EC 5.2.1.8) (Peptidyl-prolyl cis-trans isomerase Pin1) (PPIase Pin1) (Rotamase Pin1)	GTPase activating protein binding; cell cycle; cytokine-mediated signaling pathway; cytoplasm; innate immune response; midbody; mitogen-activated protein kinase kinase binding; negative regulation of ERK1 and ERK2 cascade; negative regulation of cell motility; negative regulation of transforming growth factor beta receptor signaling pathway; negative regulation of type I interferon production; nu…
P36915	5	2	1.59254	2.97372	-1.86728	0.476045	0.651146			Guanine nucleotide-binding protein-like 1 (GTP-binding protein HSR1)	GTP binding; GTP catabolic process; GTPase activity; T cell mediated immunity; cellular response to DNA damage stimulus; cytosol; extracellular space; ribosome biogenesis; signal transduction; structural molecule activity
P19021	4	3	0.587898	0.854967	-1.45428	0.476166	0.651146			Peptidyl-glycine alpha-amidating monooxygenase (PAM) [Includes: Peptidylglycine alpha-hydroxylating monooxygenase (PHM) (EC 1.14.17.3); Peptidyl-alpha-hydroxyglycine alpha-amidating lyase (EC 4.3.2.5) (Peptidylamidoglycolate lyase) (PAL)]	L-ascorbic acid binding; calcium ion binding; cell surface; central nervous system development; copper ion binding; extracellular space; extracellular vesicular exosome; heart development; integral component of membrane; lactation; limb development; long-chain fatty acid metabolic process; maternal process involved in female pregnancy; neuron projection; odontogenesis; ovulation cycle process; pe…
O75438	4	3	0.587898	0.854967	-1.45428	0.476166	0.651146			NADH dehydrogenase [ubiquinone] 1 beta subcomplex subunit 1 (Complex I-MNLL) (CI-MNLL) (NADH-ubiquinone oxidoreductase MNLL subunit)	NADH dehydrogenase (ubiquinone) activity; cellular metabolic process; integral component of membrane; mitochondrial electron transport, NADH to ubiquinone; mitochondrial inner membrane; mitochondrial respiratory chain complex I; respiratory electron transport chain; small molecule metabolic process
P48426	4	3	0.587898	0.854967	-1.45428	0.476166	0.651146	64		Phosphatidylinositol 5-phosphate 4-kinase type-2 alpha (EC 2.7.1.149) (1-phosphatidylinositol 5-phosphate 4-kinase 2-alpha) (Diphosphoinositide kinase 2-alpha) (PIP5KIII) (Phosphatidylinositol 5-phosphate 4-kinase type II alpha) (PI(5)P 4-kinase type II alpha) (PIP4KII-alpha) (PtdIns(4)P-5-kinase B isoform) (PtdIns(4)P-5-kinase C isoform) (PtdIns(5)P-4-kinase isoform 2-alpha)	1-phosphatidylinositol-4-phosphate 5-kinase activity; 1-phosphatidylinositol-5-phosphate 4-kinase activity; ATP binding; cytosol; megakaryocyte development; nucleus; phosphatidylinositol biosynthetic process; phosphatidylinositol phosphorylation; phospholipid metabolic process; plasma membrane; small molecule metabolic process
P15311	5	3	1.4395	0.997489	1.44312	0.479047	0.654248			Ezrin (Cytovillin) (Villin-2) (p81)	Schwann cell microvillus; T-tubule; actin cytoskeleton; actin filament; actin filament binding; actin filament bundle assembly; apical part of cell; apical plasma membrane; astrocyte projection; axon guidance; basolateral plasma membrane; cell adhesion molecule binding; cell body; cell tip; cortical cytoskeleton; cytoskeletal anchoring at plasma membrane; cytosol; establishment of endothelial bar…
Q9C040	4	2	1.60891	1.01828	1.58004	0.481031	0.656119		214	Tripartite motif-containing protein 2 (EC 6.3.2.-) (E3 ubiquitin-protein ligase TRIM2) (RING finger protein 86)	cytoplasm; regulation of neuron apoptotic process; ubiquitin-protein ligase activity; zinc ion binding
P21291	5	4	3.49555	2.89201	1.20869	0.485667	0.661597			Cysteine and glycine-rich protein 1 (Cysteine-rich protein 1) (CRP) (CRP1) (Epididymis luminal protein 141) (HEL-141)	extracellular vesicular exosome; nucleus; poly(A) RNA binding; zinc ion binding
O94819	5	3	2.48227	1.8276	1.35821	0.486595	0.662017			Kelch repeat and BTB domain-containing protein 11 (Chronic myelogenous leukemia-associated protein) (Kelch domain-containing protein 7B)	0
P10599	4	3	1.31927	1.84888	-1.40145	0.488965	0.664395			Thioredoxin (Trx) (ATL-derived factor) (ADF) (Surface-associated sulphydryl protein) (SASP)	cell proliferation; cell redox homeostasis; cell-cell signaling; cellular component movement; cytoplasm; cytosol; extracellular vesicular exosome; glycerol ether metabolic process; innate immune response; mitochondrion; negative regulation of protein export from nucleus; negative regulation of transcription from RNA polymerase II promoter; nucleobase-containing small molecule interconversion; nuc…
P14550	4	4	1.47405	1.92141	-1.30349	0.492239	0.665576		97	Alcohol dehydrogenase [NADP(+)] (EC 1.1.1.2) (Aldehyde reductase) (Aldo-keto reductase family 1 member A1)	D-glucuronate catabolic process; L-ascorbic acid biosynthetic process; L-glucuronate reductase activity; aldehyde catabolic process; alditol:NADP+ 1-oxidoreductase activity; apical plasma membrane; cellular aldehyde metabolic process; cytosol; electron carrier activity; extracellular space; extracellular vesicular exosome; glucose metabolic process
O00483	4	2	0.741808	0.462483	1.60397	0.492529	0.665576			NADH dehydrogenase [ubiquinone] 1 alpha subcomplex subunit 4 (Complex I-MLRQ) (CI-MLRQ) (NADH-ubiquinone oxidoreductase MLRQ subunit)	NADH dehydrogenase (ubiquinone) activity; cellular metabolic process; hydrogen ion transmembrane transport; mitochondrial electron transport, NADH to ubiquinone; mitochondrial inner membrane; mitochondrial respiratory chain complex I; mitochondrial respiratory chain complex IV; mitochondrion; protein complex binding; respiratory electron transport chain; small molecule metabolic process
Q9NVA2	5	4	3.00107	4.45139	-1.48327	0.492556	0.665576			Septin-11	GTP binding; axon; cell cycle; cell division; cell junction; dendritic spine; protein heterooligomerization; septin complex; stress fiber; synapse
Q9UJ70	3	3	0.743644	1.13644	-1.5282	0.492577	0.665576			N-acetyl-D-glucosamine kinase (N-acetylglucosamine kinase) (EC 2.7.1.59) (GlcNAc kinase)	ATP binding; N-acetylglucosamine kinase activity; N-acetylglucosamine metabolic process; N-acetylmannosamine metabolic process; N-acetylneuraminate catabolic process; N-acylmannosamine kinase activity; carbohydrate phosphorylation; extracellular vesicular exosome
P49419	4	2	3.22044	2.15009	1.49781	0.49295	0.665576			Alpha-aminoadipic semialdehyde dehydrogenase (Alpha-AASA dehydrogenase) (EC 1.2.1.31) (Aldehyde dehydrogenase family 7 member A1) (EC 1.2.1.3) (Antiquitin-1) (Betaine aldehyde dehydrogenase) (EC 1.2.1.8) (Delta1-piperideine-6-carboxylate dehydrogenase) (P6c dehydrogenase)	L-aminoadipate-semialdehyde dehydrogenase activity; aldehyde dehydrogenase (NAD) activity; betaine-aldehyde dehydrogenase activity; cellular aldehyde metabolic process; cellular nitrogen compound metabolic process; cytoplasm; cytosol; glycine betaine biosynthetic process from choline; lysine catabolic process; mitochondrial matrix; mitochondrion; nucleus; sensory perception of sound; small molecu…
P78357	4	4	3.6899	4.71961	-1.27906	0.495985	0.668828			Contactin-associated protein 1 (Caspr) (Caspr1) (Neurexin IV) (Neurexin-4) (p190)	SH3 domain binding; SH3/SH2 adaptor activity; axon cargo transport; axon guidance; cell adhesion; cytoskeleton organization; integral component of membrane; integral component of plasma membrane; neuromuscular process controlling balance; neuromuscular process controlling posture; neuron projection morphogenesis; neuronal action potential propagation; paranodal junction assembly; paranode region …
Q14195	5	4	6.67376	8.01631	-1.20117	0.500032	0.673435			Dihydropyrimidinase-related protein 3 (DRP-3) (Collapsin response mediator protein 4) (CRMP-4) (Unc-33-like phosphoprotein 1) (ULIP-1)	SH3 domain binding; actin crosslink formation; actin filament bundle assembly; axon guidance; cell body; cellular response to cytokine stimulus; chondroitin sulfate binding; cytosol; extracellular space; filamentous actin; growth cone; hydrolase activity, acting on carbon-nitrogen (but not peptide) bonds, in cyclic amides; lamellipodium; negative regulation of cell migration; negative regulation …
P00441	4	3	2.51323	3.85799	-1.53507	0.502497	0.675393			Superoxide dismutase [Cu-Zn] (EC 1.15.1.1) (Superoxide dismutase 1) (hSod1)	Rac GTPase binding; activation of MAPK activity; anterograde axon cargo transport; apoptotic DNA fragmentation; auditory receptor cell stereocilium organization; blood coagulation; cell aging; cellular iron ion homeostasis; chaperone binding; copper ion binding; cytoplasm; cytoplasmic vesicle; cytosol; dendrite cytoplasm; double-strand break repair; embryo implantation; extracellular matrix; extr…
Q93050	4	3	3.52826	2.52031	1.39993	0.502751	0.675393			V-type proton ATPase 116 kDa subunit a isoform 1 (V-ATPase 116 kDa isoform a1) (Clathrin-coated vesicle/synaptic vesicle proton pump 116 kDa subunit) (Vacuolar adenosine triphosphatase subunit Ac116) (Vacuolar proton pump subunit 1) (Vacuolar proton translocating ATPase 116 kDa subunit a isoform 1)	ATP hydrolysis coupled proton transport; ATPase binding; Golgi apparatus; cellular iron ion homeostasis; cytoplasm; endosome membrane; extracellular vesicular exosome; hydrogen ion transmembrane transporter activity; insulin receptor signaling pathway; integral component of membrane; interaction with host; intracellular membrane-bounded organelle; melanosome; nucleus; phagocytic vesicle membrane;…
Q99962	4	1	0.734075	0.416845	1.76103	0.503953	0.675763			Endophilin-A1 (EEN-B1) (Endophilin-1) (SH3 domain protein 2A) (SH3 domain-containing GRB2-like protein 2)	Golgi membrane; antigen processing and presentation of exogenous peptide antigen via MHC class II; axon guidance; central nervous system development; clathrin-coated endocytic vesicle membrane; cytosol; epidermal growth factor receptor signaling pathway; identical protein binding; lipid binding; membrane organization; negative regulation of epidermal growth factor receptor signaling pathway; neur…
O15498	4	1	0.732239	0.416845	1.75662	0.504604	0.675763			Synaptobrevin homolog YKT6 (EC 2.3.1.-)	ER to Golgi vesicle-mediated transport; Golgi apparatus; Golgi membrane; SNAP receptor activity; SNARE binding; SNARE complex; cytoplasm; cytoplasmic vesicle membrane; cytosol; endoplasmic reticulum; endosome; integral component of plasma membrane; metabolic process; mitochondrion; protein transport; protein-cysteine S-palmitoyltransferase activity; retrograde transport, endosome to Golgi; vesicl…
Q96L92	4	1	0.731368	0.416845	1.75453	0.504924	0.675763			Sorting nexin-27	cytoplasm; cytosol; early endosome; early endosome membrane; endosomal transport; endosome to lysosome transport; establishment of natural killer cell polarity; immunological synapse; intracellular protein transport; nucleus; phosphatidylinositol-3-phosphate binding; retrograde transport, endosome to plasma membrane; signal transduction
Q8NBX0	4	2	2.20629	1.48076	1.48997	0.505725	0.675988			Saccharopine dehydrogenase-like oxidoreductase (EC 1.-.-.-)	lipid particle; midbody; mitochondrion; oxidoreductase activity
P27816	5	4	4.33938	3.40574	1.27414	0.512994	0.684847			Microtubule-associated protein 4 (MAP-4)	cell division; cytoplasm; establishment of spindle orientation; microtubule; microtubule associated complex; microtubule cytoskeleton; microtubule sliding; mitotic spindle; mitotic spindle organization; plasma membrane; poly(A) RNA binding; structural molecule activity
P00558	5	4	10.4725	12.3941	-1.18349	0.516504	0.688672			Phosphoglycerate kinase 1 (EC 2.7.2.3) (Cell migration-inducing gene 10 protein) (Primer recognition protein 2) (PRP 2)	ATP binding; carbohydrate metabolic process; cytosol; epithelial cell differentiation; extracellular vesicular exosome; gluconeogenesis; glucose metabolic process; glycolytic process; phosphoglycerate kinase activity; phosphorylation; small molecule metabolic process
O00533	4	2	1.28743	0.812903	1.58374	0.51761	0.689286			Neural cell adhesion molecule L1-like protein (Close homolog of L1) [Cleaved into: Processed neural cell adhesion molecule L1-like protein]	adult locomotory behavior; apical part of cell; axon guidance; cell adhesion; cognition; dendrite; exploration behavior; integral component of membrane; negative regulation of neuron apoptotic process; neuron migration; plasma membrane; proteinaceous extracellular matrix; signal transduction
Q7Z6G3	4	2	1.46902	0.951851	1.54333	0.519837	0.69139			N-terminal EF-hand calcium-binding protein 2 (EF-hand calcium-binding protein 2) (Neuronal calcium-binding protein 2) (Synaptotagmin-interacting protein 2) (Stip-2)	calcium ion binding; cytoplasm
P50416	5	3	1.72915	1.34434	1.28625	0.520559	0.691489			Carnitine O-palmitoyltransferase 1, liver isoform (CPT1-L) (EC 2.3.1.21) (Carnitine O-palmitoyltransferase I, liver isoform) (CPT I) (CPTI-L) (Carnitine palmitoyltransferase 1A)	carnitine O-palmitoyltransferase activity; carnitine metabolic process; carnitine shuttle; cellular lipid metabolic process; cellular response to fatty acid; eating behavior; epithelial cell differentiation; fatty acid beta-oxidation; glucose metabolic process; integral component of mitochondrial outer membrane; long-chain fatty acid metabolic process; mitochondrial inner membrane; mitochondrial …
O43301	5	3	2.73466	2.01577	1.35664	0.524993	0.696512		247	Heat shock 70 kDa protein 12A	ATP binding; extracellular vesicular exosome
P05166	5	3	2.17087	1.73429	1.25173	0.526175	0.697214			Propionyl-CoA carboxylase beta chain, mitochondrial (PCCase subunit beta) (EC 6.4.1.3) (Propanoyl-CoA:carbon dioxide ligase subunit beta)	ATP binding; biotin metabolic process; cellular lipid metabolic process; cytosol; fatty acid beta-oxidation; mitochondrial matrix; mitochondrion; propionyl-CoA carboxylase activity; short-chain fatty acid catabolic process; small molecule metabolic process; vitamin metabolic process; water-soluble vitamin metabolic process
P31153	4	3	0.731368	0.993915	-1.35898	0.529811	0.701162			S-adenosylmethionine synthase isoform type-2 (AdoMet synthase 2) (EC 2.5.1.6) (Methionine adenosyltransferase 2) (MAT 2) (Methionine adenosyltransferase II) (MAT-II)	ATP binding; S-adenosylmethionine biosynthetic process; cellular nitrogen compound metabolic process; cytosol; metal ion binding; methionine adenosyltransferase activity; methionine adenosyltransferase complex; methylation; one-carbon metabolic process; small molecule metabolic process; sulfur amino acid metabolic process; xenobiotic metabolic process
P00390	4	4	1.15082	1.52892	-1.32855	0.530695	0.701463			Glutathione reductase, mitochondrial (GR) (GRase) (EC 1.8.1.7)	NADP binding; cell redox homeostasis; cytosol; electron carrier activity; extracellular vesicular exosome; flavin adenine dinucleotide binding; glutathione metabolic process; glutathione-disulfide reductase activity; mitochondrial matrix; nucleobase-containing small molecule interconversion; nucleobase-containing small molecule metabolic process; small molecule metabolic process
P22626	5	3	2.17812	1.5325	1.42129	0.531887	0.70185		2	Heterogeneous nuclear ribonucleoproteins A2/B1 (hnRNP A2/B1)	RNA binding; RNA splicing; RNA transport; catalytic step 2 spliceosome; cytoplasm; gene expression; mRNA processing; mRNA splicing, via spliceosome; negative regulation of mRNA splicing, via spliceosome; nucleoplasm; nucleotide binding; poly(A) RNA binding; pre-mRNA intronic binding; ribonucleoprotein complex; single-stranded telomeric DNA binding; spliceosomal complex
P48637	4	2	1.04189	0.670381	1.55418	0.532302	0.70185			Glutathione synthetase (GSH synthetase) (GSH-S) (EC 6.3.2.3) (Glutathione synthase)	ATP binding; aging; cellular amino acid metabolic process; cytosol; extracellular vesicular exosome; glutathione binding; glutathione biosynthetic process; glutathione derivative biosynthetic process; glutathione synthase activity; glycine binding; magnesium ion binding; nervous system development; protein homodimerization activity; response to amino acid; response to cadmium ion; response to nut…
P30273	1	3	0.563791	1.06644	-1.89155	0.533406	0.702176			High affinity immunoglobulin epsilon receptor subunit gamma (Fc receptor gamma-chain) (FcRgamma) (Fc-epsilon RI-gamma) (IgE Fc receptor subunit gamma) (FceRI gamma)	Fc receptor mediated stimulatory signaling pathway; Fc-epsilon receptor I complex; Fc-epsilon receptor signaling pathway; IgE receptor activity; antigen processing and presentation of exogenous peptide antigen via MHC class I; antigen processing and presentation of exogenous peptide antigen via MHC class II; blood coagulation; cell surface; defense response to bacterium; external side of plasma m…
P22061	5	4	2.47095	2.98785	-1.20919	0.534154	0.702176			Protein-L-isoaspartate(D-aspartate) O-methyltransferase (PIMT) (EC 2.1.1.77) (L-isoaspartyl protein carboxyl methyltransferase) (Protein L-isoaspartyl/D-aspartyl methyltransferase) (Protein-beta-aspartate methyltransferase)	cytoplasm; endoplasmic reticulum; protein methylation; protein repair; protein-L-isoaspartate (D-aspartate) O-methyltransferase activity
P08572	5	2	2.14676	1.34181	1.5999	0.536003	0.702176			Collagen alpha-2(IV) chain [Cleaved into: Canstatin]	angiogenesis; axon guidance; cellular response to transforming growth factor beta stimulus; collagen catabolic process; collagen type IV; endoplasmic reticulum lumen; extracellular matrix disassembly; extracellular matrix organization; extracellular matrix structural constituent; extracellular region; intracellular membrane-bounded organelle; negative regulation of angiogenesis; transcription, DN…
P09211	5	4	4.07794	4.8342	-1.18545	0.53629	0.702176			Glutathione S-transferase P (EC 2.5.1.18) (GST class-pi) (GSTP1-1)	JUN kinase binding; S-nitrosoglutathione binding; TRAF2-GSTP1 complex; cellular response to lipopolysaccharide; central nervous system development; common myeloid progenitor cell proliferation; cytoplasm; cytosol; dinitrosyl-iron complex binding; extracellular space; extracellular vesicular exosome; glutathione derivative biosynthetic process; glutathione metabolic process; glutathione transferas…
P04040	4	3	1.85799	1.06644	1.74223	0.536913	0.702176			Catalase (EC 1.11.1.6)	Golgi apparatus; NADP binding; UV protection; aerobic respiration; aminoacylase activity; antioxidant activity; catalase activity; cellular response to growth factor stimulus; cholesterol metabolic process; cytosol; endoplasmic reticulum; enzyme binding; heme binding; hemoglobin metabolic process; hydrogen peroxide catabolic process; intracellular membrane-bounded organelle; kidney development; l…
P13521	5	4	4.98003	5.69527	-1.14362	0.537123	0.702176			Secretogranin-2 (Chromogranin-C) (Secretogranin II) (SgII) [Cleaved into: Secretoneurin (SN)]	MAPK cascade; angiogenesis; cellular component movement; chemoattractant activity; cytokine activity; endothelial cell migration; eosinophil chemotaxis; extracellular space; induction of positive chemotaxis; inflammatory response; intracellular signal transduction; negative regulation of endothelial cell apoptotic process; negative regulation of endothelial cell proliferation; negative regulation…
P23471	5	3	2.31565	1.54971	1.49425	0.538268	0.702176			Receptor-type tyrosine-protein phosphatase zeta (R-PTP-zeta) (EC 3.1.3.48) (Protein-tyrosine phosphatase receptor type Z polypeptide 1) (Protein-tyrosine phosphatase receptor type Z polypeptide 2) (R-PTP-zeta-2)	axonogenesis; central nervous system development; integral component of plasma membrane; learning or memory; oligodendrocyte differentiation; peptidyl-tyrosine dephosphorylation; perineuronal net; protein dephosphorylation; protein tyrosine phosphatase activity; proteinaceous extracellular matrix; regulation of oligodendrocyte progenitor proliferation; transmembrane receptor protein tyrosine phos…
P01024	5	3	5.22189	3.6998	1.4114	0.539228	0.702176			Complement C3 (C3 and PZP-like alpha-2-macroglobulin domain-containing protein 1) [Cleaved into: Complement C3 beta chain; Complement C3 alpha chain; C3a anaphylatoxin; Acylation stimulating protein (ASP) (C3adesArg); Complement C3b alpha' chain; Complement C3c alpha' chain fragment 1; Complement C3dg fragment; Complement C3g fragment; Complement C3d fragment; Complement C3f fragment; Complement …	C5L2 anaphylatoxin chemotactic receptor binding; G-protein coupled receptor signaling pathway; blood microparticle; complement activation; complement activation, alternative pathway; complement activation, classical pathway; endopeptidase inhibitor activity; extracellular region; extracellular space; extracellular vesicular exosome; fatty acid metabolic process; immune response; inflammatory resp…
O94811	5	4	6.13356	5.53147	1.10885	0.540427	0.702176	29	76	Tubulin polymerization-promoting protein (TPPP) (25 kDa brain-specific protein) (TPPP/p25) (p24) (p25-alpha)	cytoplasm; microtubule; microtubule binding; microtubule bundle formation; microtubule polymerization; nucleus; perinuclear region of cytoplasm; positive regulation of protein complex assembly; positive regulation of protein polymerization; tubulin binding
Q6UWR7	4	2	0.885278	0.601431	1.47195	0.540439	0.702176			Ectonucleotide pyrophosphatase/phosphodiesterase family member 6 (E-NPP 6) (NPP-6) (EC 3.1.4.-) (EC 3.1.4.38) (Choline-specific glycerophosphodiester phosphodiesterase) (Glycerophosphocholine cholinephosphodiesterase) (GPC-Cpde)	anchored component of membrane; choline metabolic process; extracellular region; extracellular vesicular exosome; glycerophosphocholine cholinephosphodiesterase activity; glycerophosphodiester phosphodiesterase activity; lipid catabolic process; lipid metabolic process; phosphoric diester hydrolase activity; plasma membrane
Q9NZL9	4	2	0.885278	0.601431	1.47195	0.540439	0.702176			Methionine adenosyltransferase 2 subunit beta (Methionine adenosyltransferase II beta) (MAT II beta) (Putative dTDP-4-keto-6-deoxy-D-glucose 4-reductase)	S-adenosylmethionine biosynthetic process; cellular nitrogen compound metabolic process; cytosol; dTDP-4-dehydrorhamnose reductase activity; enzyme binding; extracellular polysaccharide biosynthetic process; intracellular; methionine adenosyltransferase complex; methionine adenosyltransferase regulator activity; methylation; mitochondrion; nucleus; one-carbon metabolic process; regulation of cata…
P51553	4	2	0.885278	0.601431	1.47195	0.540439	0.702176			Isocitrate dehydrogenase [NAD] subunit gamma, mitochondrial (EC 1.1.1.41) (Isocitric dehydrogenase subunit gamma) (NAD(+)-specific ICDH subunit gamma)	ATP binding; NAD binding; carbohydrate metabolic process; cellular metabolic process; isocitrate dehydrogenase (NAD+) activity; isocitrate metabolic process; magnesium ion binding; mitochondrial matrix; mitochondrion; nucleolus; nucleus; small molecule metabolic process; tricarboxylic acid cycle
P36959	4	4	0.997779	1.38997	-1.39307	0.542436	0.703051			GMP reductase 1 (EC 1.7.1.7) (Guanosine 5'-monophosphate oxidoreductase 1) (Guanosine monophosphate reductase 1)	GMP reductase activity; GMP reductase complex; cytosol; metal ion binding; nucleobase-containing small molecule metabolic process; nucleotide metabolic process; purine nucleobase metabolic process; purine-containing compound salvage; response to cold; small molecule metabolic process
P29218	5	4	4.04113	3.19679	1.26412	0.542908	0.703051			Inositol monophosphatase 1 (IMP 1) (IMPase 1) (EC 3.1.3.25) (Inositol-1(or 4)-monophosphatase 1) (Lithium-sensitive myo-inositol monophosphatase A1)	cytoplasm; cytosol; identical protein binding; inositol biosynthetic process; inositol monophosphate 1-phosphatase activity; inositol monophosphate 3-phosphatase activity; inositol monophosphate 4-phosphatase activity; inositol phosphate dephosphorylation; inositol phosphate metabolic process; metal ion binding; phosphate-containing compound metabolic process; phosphatidylinositol biosynthetic pr…
Q9BXM9	4	2	0.997779	0.601431	1.65901	0.543722	0.703051			FSD1-like protein (Coiled-coil domain-containing protein 10) (FSD1 N-terminal-like protein)	0
P80404	4	3	2.04281	1.4564	1.40264	0.543945	0.703051			4-aminobutyrate aminotransferase, mitochondrial (EC 2.6.1.19) ((S)-3-amino-2-methylpropionate transaminase) (EC 2.6.1.22) (GABA aminotransferase) (GABA-AT) (Gamma-amino-N-butyrate transaminase) (GABA transaminase) (GABA-T) (L-AIBAT)	(S)-3-amino-2-methylpropionate transaminase activity; 4-aminobutyrate transaminase activity; 4-aminobutyrate transaminase complex; behavior; behavioral response to cocaine; copulation; gamma-aminobutyric acid catabolic process; locomotory behavior; mitochondrial matrix; mitochondrion; negative regulation of blood pressure; neuron projection; neurotransmitter catabolic process; neurotransmitter se…
P49821	5	4	5.26427	4.44067	1.18547	0.544404	0.703051			NADH dehydrogenase [ubiquinone] flavoprotein 1, mitochondrial (EC 1.6.5.3) (EC 1.6.99.3) (Complex I-51kD) (CI-51kD) (NADH dehydrogenase flavoprotein 1) (NADH-ubiquinone oxidoreductase 51 kDa subunit)	4 iron, 4 sulfur cluster binding; FMN binding; NAD binding; NADH dehydrogenase (ubiquinone) activity; cellular metabolic process; metal ion binding; mitochondrial electron transport, NADH to ubiquinone; mitochondrial inner membrane; mitochondrial respiratory chain complex I; respiratory electron transport chain; small molecule metabolic process
P52907	4	2	1.16126	0.740379	1.56846	0.547045	0.705608			F-actin-capping protein subunit alpha-1 (CapZ alpha-1)	F-actin capping protein complex; WASH complex; actin binding; actin cytoskeleton; actin cytoskeleton organization; actin filament capping; blood coagulation; cellular component movement; cytoskeleton; cytosol; extracellular region; extracellular vesicular exosome; innate immune response; protein complex assembly
Q15334	5	2	1.29603	0.879327	1.47389	0.548454	0.706573			Lethal(2) giant larvae protein homolog 1 (LLGL) (DLG4) (Hugl-1) (Human homolog to the D-lgl gene protein)	Golgi cis cisterna; Golgi membrane; Golgi to plasma membrane transport; Rab GTPase activator activity; axon; axonogenesis; cortical actin cytoskeleton; cortical actin cytoskeleton organization; cytoplasm; cytoskeleton; early endosome membrane; exocytosis; maintenance of apical/basal cell polarity; myelin sheath abaxonal region; positive regulation of Rab GTPase activity; protein complex assembly;…
P08779	5	2	3.17593	2.10494	1.5088	0.549604	0.707201			Keratin, type I cytoskeletal 16 (Cytokeratin-16) (CK-16) (Keratin-16) (K16)	cell proliferation; cytoskeleton organization; epidermis development; extracellular vesicular exosome; intermediate filament; intermediate filament cytoskeleton organization; structural constituent of cytoskeleton
Q9NUQ9	4	2	2.19497	1.5264	1.43801	0.553331	0.71114			Protein FAM49B (L1)	cilium; extracellular vesicular exosome
P42765	4	1	1.90436	1.11159	1.71319	0.558692	0.717167		161	3-ketoacyl-CoA thiolase, mitochondrial (EC 2.3.1.16) (Acetyl-CoA acyltransferase) (Beta-ketothiolase) (Mitochondrial 3-oxoacyl-CoA thiolase) (T1)	acetyl-CoA C-acyltransferase activity; cholesterol biosynthetic process; fatty acid metabolic process; mitochondrial inner membrane; mitochondrion; negative regulation of mitochondrial outer membrane permeabilization involved in apoptotic signaling pathway; poly(A) RNA binding
P30049	5	4	3.333	4.13946	-1.24196	0.561324	0.719681			ATP synthase subunit delta, mitochondrial (F-ATPase delta subunit)	ATP biosynthetic process; ATP catabolic process; cellular metabolic process; mitochondrial ATP synthesis coupled proton transport; mitochondrial inner membrane; mitochondrial matrix; mitochondrial proton-transporting ATP synthase complex; mitochondrial proton-transporting ATP synthase complex, catalytic core F(1); mitochondrion; oxidative phosphorylation; proton-transporting ATP synthase activity…
Q9UD71	3	3	0.588769	0.854967	-1.45213	0.563611	0.721746			Protein phosphatase 1 regulatory subunit 1B (DARPP-32) (Dopamine- and cAMP-regulated neuronal phosphoprotein)	cytosol; intracellular signal transduction; negative regulation of catalytic activity; negative regulation of female receptivity; negative regulation of protein kinase activity; neuronal cell body; nucleus; protein kinase inhibitor activity; protein phosphatase inhibitor activity; protein phosphatase type 1 regulator activity; regulation of catalytic activity; response to amphetamine; signal tran…
[truncated: 234 more rows]

## Sheet: David result
Annotation Cluster 1	Enrichment Score: 12.507389868071469
Category	Term	Count	%	PValue	Genes	List Total	Pop Hits	Pop Total	Fold Enrichment	Bonferroni	Benjamini	FDR
SP_PIR_KEYWORDS	protein biosynthesis	28	16.9697	1.46214e-25	P18124, P14868, Q12904, P46778, P35268, P47897, Q07020, P08865, P54136, P30050, P32969, P62280, O43432, P18621, P62269, P62829, P62851, P46782, P49588, P62913, P25398, P55884, P26640, Q9NSD9, P62917, Q9P2J5, Q02878, P26373	165	188	19235	17.3623	4.12323e-23	2.06161e-23	1.93541e-22
[truncated: 568 more rows]
